# Supplementary material for: The Large Nonstructural Protein (NS1) of Human Bocavirus 1 Directly Interacts with Ku70, Which Plays an Important Role in Virus Replication in Human Airway Epithelia
Source: J Virol. 2022 Feb 23;96(4):e01840-21. doi: 10.1128/JVI.01840-21 (PMC8865542; doi:10.1128/JVI.01840-21)
Supplement: Supplemental file 1 — Table S1<br>. Download JVI.01840-21-s0001.xlsx, XLSX file, 0.08 MB [file jvi.01840-21-s0001.xlsx]

## Sheet: S1
Supplemental Table S1: Mass spectrometry identification of each protein band (S1-S6) excised from the gels shown in Fig. 1.
Numbers of the Unique/Total peptides of each identified protein are shown with the identification number and name (Reference), gene, and molecular weight (MW).
Unique	Total	Reference	Gene Symbol	MWT(kDa)
43	167	sp|P05165|PCCA_HUMAN	PCCA	80.01
34	239	sp|Q96RQ3|MCCA_HUMAN	MCCC1	80.42
21	22	sp|Q13085|ACACA_HUMAN	ACACA	265.38
20	24	sp|P11021|GRP78_HUMAN	HSPA5	72.29
19	23	sp|Q9BZJ0|CRNL1_HUMAN	CRNKL1	100.39
18	32	sp|Q92841|DDX17_HUMAN	DDX17	80.22
16	39	sp|P52272|HNRPM_HUMAN	HNRNPM	77.46
14	15	sp|P11498|PYC_HUMAN	PC	129.55
14	14	sp|P46013|KI67_HUMAN	MKI67	358.47
13	14	sp|P42166|LAP2A_HUMAN	TMPO	75.45
12	32	sp|P35269|T2FA_HUMAN	GTF2F1	58.21
10	13	sp|Q92945|FUBP2_HUMAN	KHSRP	73.07
10	10	sp|P19338|NUCL_HUMAN	NCL	76.57
10	10	sp|Q86YP4|P66A_HUMAN	GATAD2A	68.02
10	11	sp|P38646|GRP75_HUMAN	HSPA9	73.63
9	10	sp|Q9UBD5|ORC3_HUMAN	ORC3	82.2
8	27	sp|Q92733|PRCC_HUMAN	PRCC	52.39
8	11	sp|O94776|MTA2_HUMAN	MTA2	74.98
8	10	sp|Q12996|CSTF3_HUMAN	CSTF3	82.87
8	9	sp|O43390|HNRPR_HUMAN	HNRNPR	70.9
8	9	sp|Q96AE4|FUBP1_HUMAN	FUBP1	67.52
8	8	sp|Q13123|RED_HUMAN	IK	65.56
8	8	sp|P17858|PFKAL_HUMAN	PFKL	84.96
8	8	sp|P78347|GTF2I_HUMAN	GTF2I	112.35
7	12	sp|O15355|PPM1G_HUMAN	PPM1G	59.23
7	7	sp|O75533|SF3B1_HUMAN	SF3B1	145.74
7	7	sp|Q96PZ0|PUS7_HUMAN	PUS7	74.99
7	7	sp|Q9NVR2|INT10_HUMAN	INTS10	82.18
6	9	sp|P51610|HCFC1_HUMAN	HCFC1	208.6
6	8	sp|Q6UN15|FIP1_HUMAN	FIP1L1	66.49
6	7	sp|Q9C0J8|WDR33_HUMAN	WDR33	145.8
6	6	sp|Q14677|EPN4_HUMAN	CLINT1	68.22
6	6	sp|Q9H0G5|NSRP1_HUMAN	NSRP1	66.35
6	6	sp|Q13330|MTA1_HUMAN	MTA1	80.74
6	6	sp|Q8IY67|RAVR1_HUMAN	RAVER1	63.84
6	6	sp|P0DMV9|HS71B_HUMAN	HSPA1B	70.01
6	6	sp|P27694|RFA1_HUMAN	RPA1	68.1
6	6	sp|Q9P2N5|RBM27_HUMAN	RBM27	118.64
6	6	sp|P17812|PYRG1_HUMAN	CTPS1	66.65
6	6	sp|Q9UJV9|DDX41_HUMAN	DDX41	69.79
5	9	sp|P35637|FUS_HUMAN	FUS	53.39
5	7	sp|O75909|CCNK_HUMAN	CCNK	64.2
5	7	sp|O15523|DDX3Y_HUMAN	DDX3Y	73.11
5	6	sp|Q9UNF1|MAGD2_HUMAN	MAGED2	64.91
5	5	sp|Q99459|CDC5L_HUMAN	CDC5L	92.19
5	5	sp|Q14247|SRC8_HUMAN	CTTN	61.55
5	5	sp|P68371|TBB4B_HUMAN	TUBB4B	49.8
5	5	sp|Q9Y5A7|NUB1_HUMAN	NUB1	70.49
5	5	sp|P34931|HS71L_HUMAN	HSPA1L	70.33
5	5	sp|P46459|NSF_HUMAN	NSF	82.54
5	5	sp|P09874|PARP1_HUMAN	PARP1	113.01
5	5	sp|Q9H0H5|RGAP1_HUMAN	RACGAP1	70.98
5	5	sp|O15042|SR140_HUMAN	U2SURP	118.22
5	5	sp|Q9BWU0|NADAP_HUMAN	SLC4A1AP	88.76
5	5	sp|Q01167|FOXK2_HUMAN	FOXK2	69.02
5	5	sp|Q4G0J3|LARP7_HUMAN	LARP7	66.86
5	5	sp|Q9H5Z1|DHX35_HUMAN	DHX35	78.86
5	5	sp|Q9NVM9|INT13_HUMAN	INTS13	80.17
5	5	sp|Q7Z7F0|K0907_HUMAN	KIAA0907	64.8
5	5	sp|Q99856|ARI3A_HUMAN	ARID3A	62.85
5	5	sp|P49848|TAF6_HUMAN	TAF6	72.62
4	10	tr|E9PAU2|E9PAU2_HUMAN	RAVER1	79.53
4	5	sp|Q8TF68|ZN384_HUMAN	ZNF384	63.18
4	5	sp|Q5BKZ1|ZN326_HUMAN	ZNF326	65.61
4	5	sp|Q15637|SF01_HUMAN	SF1	68.29
4	4	sp|Q8IWZ8|SUGP1_HUMAN	SUGP1	72.43
4	4	sp|Q9UK59|DBR1_HUMAN	DBR1	61.52
4	4	sp|P49915|GUAA_HUMAN	GMPS	76.67
4	4	sp|P42167|LAP2B_HUMAN	TMPO	50.64
4	4	sp|P62805|H4_HUMAN	HIST1H4A	11.36
4	4	sp|O75928|PIAS2_HUMAN	PIAS2	68.2
4	4	sp|Q13416|ORC2_HUMAN	ORC2	65.93
4	4	sp|P38432|COIL_HUMAN	COIL	62.57
4	4	sp|Q14738|2A5D_HUMAN	PPP2R5D	69.95
4	4	sp|Q5VT52|RPRD2_HUMAN	RPRD2	155.92
4	4	sp|Q96BP3|PPWD1_HUMAN	PPWD1	73.53
4	4	sp|Q9UHD8|SEPT9_HUMAN	2020-09-09	65.36
4	4	sp|Q96AC1|FERM2_HUMAN	FERMT2	77.81
4	4	sp|Q9BVA0|KTNB1_HUMAN	KATNB1	72.29
4	4	sp|Q13596|SNX1_HUMAN	SNX1	59.03
4	4	sp|Q9NW82|WDR70_HUMAN	WDR70	73.16
4	4	sp|O75376|NCOR1_HUMAN	NCOR1	270.04
3	4	sp|Q9UPN9|TRI33_HUMAN	TRIM33	122.46
3	4	sp|Q00839|HNRPU_HUMAN	HNRNPU	90.53
3	4	sp|Q53F19|NCBP3_HUMAN	NCBP3	70.55
3	3	sp|Q12931|TRAP1_HUMAN	TRAP1	80.06
3	3	sp|O60506|HNRPQ_HUMAN	SYNCRIP	69.56
3	3	sp|Q7Z6E9|RBBP6_HUMAN	RBBP6	201.44
3	3	sp|Q9Y263|PLAP_HUMAN	PLAA	87.1
3	3	sp|Q9NVM4|ANM7_HUMAN	PRMT7	78.41
3	3	sp|Q96EA4|SPDLY_HUMAN	SPDL1	70.13
3	3	sp|Q6SPF0|SAMD1_HUMAN	SAMD1	56.02
3	3	sp|Q9BTC0|DIDO1_HUMAN	DIDO1	243.72
3	3	sp|Q9Y450|HBS1L_HUMAN	HBS1L	75.43
3	3	sp|P51617|IRAK1_HUMAN	IRAK1	76.49
3	3	sp|P11142|HSP7C_HUMAN	HSPA8	70.85
3	3	sp|Q15233|NONO_HUMAN	NONO	54.2
3	3	sp|O43143|DHX15_HUMAN	DHX15	90.88
3	3	sp|Q9BZE4|NOG1_HUMAN	GTPBP4	73.92
3	3	sp|O00571|DDX3X_HUMAN	DDX3X	73.2
3	3	sp|O95402|MED26_HUMAN	MED26	65.41
3	3	sp|Q9ULW0|TPX2_HUMAN	TPX2	85.6
3	3	sp|Q5T1V6|DDX59_HUMAN	DDX59	68.77
3	3	sp|O60934|NBN_HUMAN	NBN	84.91
3	3	sp|O95453|PARN_HUMAN	PARN	73.4
3	3	sp|Q9HCJ3|RAVR2_HUMAN	RAVER2	74.29
3	3	sp|O00429|DNM1L_HUMAN	DNM1L	81.83
3	3	sp|Q9BTA9|WAC_HUMAN	WAC	70.68
3	3	sp|P11940|PABP1_HUMAN	PABPC1	70.63
3	3	sp|O14654|IRS4_HUMAN	IRS4	133.68
3	3	sp|Q00341|VIGLN_HUMAN	HDLBP	141.37
3	3	sp|Q9BQE3|TBA1C_HUMAN	TUBA1C	49.86
3	3	sp|Q9BW19|KIFC1_HUMAN	KIFC1	73.7
3	3	sp|P54792|DVLP1_HUMAN	DVL1P1	73.21
3	3	sp|P41250|GARS_HUMAN	GARS	83.11
3	3	sp|P49959|MRE11_HUMAN	MRE11	80.54
3	3	sp|P48643|TCPE_HUMAN	CCT5	59.63
2	4	sp|Q05682|CALD1_HUMAN	CALD1	93.18
2	4	sp|P14866|HNRPL_HUMAN	HNRNPL	64.09
2	3	sp|P54652|HSP72_HUMAN	HSPA2	69.98
2	3	sp|P13667|PDIA4_HUMAN	PDIA4	72.89
2	3	sp|Q8N201|INT1_HUMAN	INTS1	244.14
2	3	sp|Q9UGU0|TCF20_HUMAN	TCF20	211.64
2	3	sp|Q6W2J9|BCOR_HUMAN	BCOR	192.07
2	3	sp|P62736|ACTA_HUMAN	ACTA2	41.98
2	3	sp|Q9H5H4|ZN768_HUMAN	ZNF768	60.19
2	3	sp|Q6UVJ0|SAS6_HUMAN	SASS6	74.35
2	2	sp|Q9Y2W2|WBP11_HUMAN	WBP11	69.95
2	2	sp|Q9UPN6|SCAF8_HUMAN	SCAF8	140.43
2	2	sp|Q7Z5L9|I2BP2_HUMAN	IRF2BP2	60.99
2	2	sp|Q9Y5X1|SNX9_HUMAN	SNX9	66.55
2	2	sp|P08238|HS90B_HUMAN	HSP90AB1	83.21
2	2	sp|P63261|ACTG_HUMAN	ACTG1	41.77
2	2	sp|Q9H6R0|DHX33_HUMAN	DHX33	78.82
2	2	sp|Q6PIW4|FIGL1_HUMAN	FIGNL1	74.03
2	2	sp|Q9ULJ3|ZBT21_HUMAN	ZBTB21	118.8
2	2	sp|Q9BVJ6|UT14A_HUMAN	UTP14A	87.92
2	2	sp|Q02086|SP2_HUMAN	SP2	64.86
2	2	IGH1M_MOUSE	Ighg1	43.36
2	2	sp|O14777|NDC80_HUMAN	NDC80	73.87
2	2	sp|P68104|EF1A1_HUMAN	EEF1A1	50.11
2	2	sp|Q6P1J9|CDC73_HUMAN	CDC73	60.54
2	2	sp|P49750|YLPM1_HUMAN	YLPM1	219.85
2	2	sp|Q96ST2|IWS1_HUMAN	IWS1	91.9
2	2	sp|O75152|ZC11A_HUMAN	ZC3H11A	89.08
2	2	sp|P23246|SFPQ_HUMAN	SFPQ	76.1
2	2	sp|Q03111|ENL_HUMAN	MLLT1	62.02
2	2	sp|O15405|TOX3_HUMAN	TOX3	63.3
2	2	sp|Q9UK61|TASOR_HUMAN	FAM208A	188.91
2	2	sp|P28749|RBL1_HUMAN	RBL1	120.77
2	2	sp|Q96PK6|RBM14_HUMAN	RBM14	69.45
2	2	sp|P22626|ROA2_HUMAN	HNRNPA2B1	37.41
2	2	sp|P49790|NU153_HUMAN	NUP153	153.84
2	2	sp|Q08211|DHX9_HUMAN	DHX9	140.87
2	2	sp|Q96JM3|CHAP1_HUMAN	CHAMP1	89.04
2	2	sp|P78527|PRKDC_HUMAN	PRKDC	468.79
2	2	sp|Q8IWA0|WDR75_HUMAN	WDR75	94.44
2	2	sp|O14776|TCRG1_HUMAN	TCERG1	123.82
2	2	sp|P54886|P5CS_HUMAN	ALDH18A1	87.25
2	2	sp|P17844|DDX5_HUMAN	DDX5	69.1
2	2	sp|Q8NBF2|NHLC2_HUMAN	NHLRC2	79.39
2	2	sp|Q5T8P6|RBM26_HUMAN	RBM26	113.53
2	2	sp|P14618|KPYM_HUMAN	PKM	57.9
2	2	sp|P13010|XRCC5_HUMAN	XRCC5	82.65
1	2	sp|P07478|TRY2_HUMAN	PRSS2	26.47
1	2	sp|P10599|THIO_HUMAN	TXN	11.73
1	2	sp|P48634|PRC2A_HUMAN	PRRC2A	228.72
1	2	sp|P14625|ENPL_HUMAN	HSP90B1	92.41
1	2	sp|Q14004|CDK13_HUMAN	CDK13	164.82
1	2	sp|Q8WXI9|P66B_HUMAN	GATAD2B	65.22
1	2	tr|H0Y956|H0Y956_HUMAN	IRF2	12.75
1	1	sp|Q9UGP4|LIMD1_HUMAN	LIMD1	72.14
1	1	sp|P51114|FXR1_HUMAN	FXR1	69.68
1	1	sp|P35579|MYH9_HUMAN	MYH9	226.39
1	1	sp|Q01813|PFKAP_HUMAN	PFKP	85.54
1	1	sp|Q9BVA1|TBB2B_HUMAN	TUBB2B	49.92
1	1	sp|O00567|NOP56_HUMAN	NOP56	66.01
1	1	sp|Q58FF8|H90B2_HUMAN	HSP90AB2P	44.32
1	1	sp|O95817|BAG3_HUMAN	BAG3	61.56
1	1	sp|P04406|G3P_HUMAN	GAPDH	36.03
1	1	sp|Q01844|EWS_HUMAN	EWSR1	68.44
1	1	sp|Q8NHQ9|DDX55_HUMAN	DDX55	68.5
1	1	sp|P78316|NOP14_HUMAN	NOP14	97.61
1	1	sp|P83731|RL24_HUMAN	RPL24	17.77
1	1	sp|Q69YN2|C19L1_HUMAN	CWF19L1	60.58
1	1	sp|P35030|TRY3_HUMAN	PRSS3	32.51
1	1	sp|O75127|PTCD1_HUMAN	PTCD1	78.81
1	1	sp|Q05BQ5|MBTD1_HUMAN	MBTD1	70.5
1	1	sp|P61626|LYSC_HUMAN	LYZ	16.53
1	1	sp|P13797|PLST_HUMAN	PLS3	70.77
1	1	sp|Q14498|RBM39_HUMAN	RBM39	59.34
1	1	sp|Q9UG63|ABCF2_HUMAN	ABCF2	71.24
1	1	sp|Q9UJU2|LEF1_HUMAN	LEF1	44.17
1	1	sp|Q14157|UBP2L_HUMAN	UBAP2L	114.47
1	1	sp|Q14687|GSE1_HUMAN	GSE1	136.08
1	1	sp|Q7Z4Q2|HEAT3_HUMAN	HEATR3	74.53
1	1	sp|Q14008|CKAP5_HUMAN	CKAP5	225.35
1	1	sp|Q15459|SF3A1_HUMAN	SF3A1	88.83
1	1	sp|P16401|H15_HUMAN	HIST1H1B	22.57
1	1	sp|Q96HR8|NAF1_HUMAN	NAF1	53.68
1	1	sp|Q15054|DPOD3_HUMAN	POLD3	51.37
1	1	sp|Q8N4N8|KIF2B_HUMAN	KIF2B	76.21
1	1	sp|P15311|EZRI_HUMAN	EZR	69.37
1	1	sp|P16383|GCFC2_HUMAN	GCFC2	89.33
1	1	sp|P60660|MYL6_HUMAN	MYL6	16.92
1	1	sp|Q12906|ILF3_HUMAN	ILF3	95.28
1	1	sp|Q13310|PABP4_HUMAN	PABPC4	70.74
1	1	sp|Q8IX01|SUGP2_HUMAN	SUGP2	120.13
1	1	sp|Q9H8H0|NOL11_HUMAN	NOL11	81.07
1	1	sp|P07437|TBB5_HUMAN	TUBB	49.64
1	1	tr|H0YI54|H0YI54_HUMAN	KRT78	5.05
1	1	sp|Q9BUR4|WAP53_HUMAN	WRAP53	59.27
1	1	sp|O43290|SNUT1_HUMAN	SART1	90.2
1	1	sp|Q02539|H11_HUMAN	HIST1H1A	21.83
1	1	sp|Q9NYP3|DONS_HUMAN	DONSON	62.71
1	1	sp|P32119|PRDX2_HUMAN	PRDX2	21.88
1	1	sp|Q9NVC6|MED17_HUMAN	MED17	72.84
1	1	sp|Q15061|WDR43_HUMAN	WDR43	74.84
1	1	sp|Q9NXV6|CARF_HUMAN	CDKN2AIP	61.09
1	1	sp|P16403|H12_HUMAN	HIST1H1C	21.35
1	1	sp|Q9Y6W5|WASF2_HUMAN	WASF2	54.25
1	1	sp|Q6P4R8|NFRKB_HUMAN	NFRKB	138.92
1	1	sp|Q14103|HNRPD_HUMAN	HNRNPD	38.41
1	1	sp|P25098|ARBK1_HUMAN	GRK2	79.52
1	1	sp|Q53H47|SETMR_HUMAN	SETMAR	77.98
1	1	sp|Q9P2D1|CHD7_HUMAN	CHD7	335.72
1	1	tr|Q658W4|Q658W4_HUMAN	DKFZp666M0710	95.83
1	1	sp|O95391|SLU7_HUMAN	SLU7	68.34
1	1	sp|P14314|GLU2B_HUMAN	PRKCSH	59.39
1	1	sp|Q8N1G0|ZN687_HUMAN	ZNF687	129.45
1	1	sp|Q5VUA4|ZN318_HUMAN	ZNF318	250.96
1	1	sp|Q9H0K6|PUS7L_HUMAN	PUS7L	80.65
1	1	sp|Q16555|DPYL2_HUMAN	DPYSL2	62.25
1	1	sp|Q9NVP1|DDX18_HUMAN	DDX18	75.36
1	1	sp|Q15648|MED1_HUMAN	MED1	168.37
1	1	sp|Q8N7H5|PAF1_HUMAN	PAF1	59.94
1	1	sp|P55060|XPO2_HUMAN	CSE1L	110.35

## Sheet: S2
Unique	Total	Reference	Gene Symbol	MWT(kDa)
59	472	sp|P05165|PCCA_HUMAN	PCCA	80.01
25	76	sp|Q96RQ3|MCCA_HUMAN	MCCC1	80.42
21	51	sp|P52272|HNRPM_HUMAN	HNRNPM	77.46
18	21	sp|P11498|PYC_HUMAN	PC	129.55
17	27	sp|P12956|XRCC6_HUMAN	XRCC6	69.8
15	25	sp|P11142|HSP7C_HUMAN	HSPA8	70.85
14	18	sp|O94776|MTA2_HUMAN	MTA2	74.98
13	24	sp|Q96AE4|FUBP1_HUMAN	FUBP1	67.52
13	21	sp|P0DMV9|HS71B_HUMAN	HSPA1B	70.01
11	12	sp|Q96EA4|SPDLY_HUMAN	SPDL1	70.13
10	21	sp|Q92733|PRCC_HUMAN	PRCC	52.39
10	13	sp|Q96PK6|RBM14_HUMAN	RBM14	69.45
10	12	sp|Q12931|TRAP1_HUMAN	TRAP1	80.06
9	11	sp|P27694|RFA1_HUMAN	RPA1	68.1
9	10	sp|Q9P2N5|RBM27_HUMAN	RBM27	118.64
8	9	sp|Q6UN15|FIP1_HUMAN	FIP1L1	66.49
8	8	sp|Q9BW19|KIFC1_HUMAN	KIFC1	73.7
8	8	sp|P48382|RFX5_HUMAN	RFX5	65.28
7	16	sp|P34931|HS71L_HUMAN	HSPA1L	70.33
7	12	sp|Q13416|ORC2_HUMAN	ORC2	65.93
7	10	sp|Q6PJT7|ZC3HE_HUMAN	ZC3H14	82.82
7	10	sp|Q8WXI9|P66B_HUMAN	GATAD2B	65.22
7	9	sp|P49915|GUAA_HUMAN	GMPS	76.67
7	8	sp|Q92841|DDX17_HUMAN	DDX17	80.22
7	8	sp|P11940|PABP1_HUMAN	PABPC1	70.63
7	7	sp|P38646|GRP75_HUMAN	HSPA9	73.63
7	7	sp|P19338|NUCL_HUMAN	NCL	76.57
7	7	sp|Q86YP4|P66A_HUMAN	GATAD2A	68.02
6	7	sp|O43390|HNRPR_HUMAN	HNRNPR	70.9
6	7	sp|Q13085|ACACA_HUMAN	ACACA	265.38
6	6	sp|Q13123|RED_HUMAN	IK	65.56
6	6	sp|Q13596|SNX1_HUMAN	SNX1	59.03
5	7	sp|Q15637|SF01_HUMAN	SF1	68.29
5	5	sp|Q9UBU9|NXF1_HUMAN	NXF1	70.14
5	5	sp|O95402|MED26_HUMAN	MED26	65.41
5	5	sp|Q86U44|MTA70_HUMAN	METTL3	64.43
5	5	sp|O15523|DDX3Y_HUMAN	DDX3Y	73.11
5	5	sp|O60749|SNX2_HUMAN	SNX2	58.43
5	5	sp|P17812|PYRG1_HUMAN	CTPS1	66.65
5	5	sp|P48643|TCPE_HUMAN	CCT5	59.63
5	5	sp|Q9H9A6|LRC40_HUMAN	LRRC40	68.21
4	10	sp|P54652|HSP72_HUMAN	HSPA2	69.98
4	5	sp|O15355|PPM1G_HUMAN	PPM1G	59.23
4	5	sp|O75376|NCOR1_HUMAN	NCOR1	270.04
4	4	sp|Q9NXV6|CARF_HUMAN	CDKN2AIP	61.09
4	4	sp|P51610|HCFC1_HUMAN	HCFC1	208.6
4	4	sp|P68371|TBB4B_HUMAN	TUBB4B	49.8
4	4	sp|P49959|MRE11_HUMAN	MRE11	80.54
4	4	sp|Q9BTC0|DIDO1_HUMAN	DIDO1	243.72
4	4	sp|Q5T8P6|RBM26_HUMAN	RBM26	113.53
3	5	sp|Q9UGP4|LIMD1_HUMAN	LIMD1	72.14
3	4	sp|Q9UBD5|ORC3_HUMAN	ORC3	82.2
3	4	sp|P62736|ACTA_HUMAN	ACTA2	41.98
3	3	sp|O75928|PIAS2_HUMAN	PIAS2	68.2
3	3	sp|Q9H0G5|NSRP1_HUMAN	NSRP1	66.35
3	3	sp|Q96LB3|IFT74_HUMAN	IFT74	69.2
3	3	sp|P62805|H4_HUMAN	HIST1H4A	11.36
3	3	sp|Q7Z5L9|I2BP2_HUMAN	IRF2BP2	60.99
3	3	sp|Q5T1V6|DDX59_HUMAN	DDX59	68.77
3	3	sp|O75533|SF3B1_HUMAN	SF3B1	145.74
3	3	sp|Q92945|FUBP2_HUMAN	KHSRP	73.07
3	3	sp|Q9BVA0|KTNB1_HUMAN	KATNB1	72.29
3	3	sp|Q00839|HNRPU_HUMAN	HNRNPU	90.53
3	3	sp|P40939|ECHA_HUMAN	HADHA	82.95
3	3	sp|Q8IU81|I2BP1_HUMAN	IRF2BP1	61.65
3	3	sp|Q9NVM4|ANM7_HUMAN	PRMT7	78.41
3	3	sp|Q9BQE3|TBA1C_HUMAN	TUBA1C	49.86
3	3	sp|Q9H5Z1|DHX35_HUMAN	DHX35	78.86
3	3	sp|P78527|PRKDC_HUMAN	PRKDC	468.79
3	3	sp|P42166|LAP2A_HUMAN	TMPO	75.45
3	3	sp|Q15648|MED1_HUMAN	MED1	168.37
3	3	sp|Q99459|CDC5L_HUMAN	CDC5L	92.19
2	5	sp|P11021|GRP78_HUMAN	HSPA5	72.29
2	3	sp|P50990|TCPQ_HUMAN	CCT8	59.58
2	3	sp|P35637|FUS_HUMAN	FUS	53.39
2	3	sp|Q9C0J8|WDR33_HUMAN	WDR33	145.8
2	3	sp|Q9UJV9|DDX41_HUMAN	DDX41	69.79
2	2	sp|Q53F19|NCBP3_HUMAN	NCBP3	70.55
2	2	sp|Q9UK59|DBR1_HUMAN	DBR1	61.52
2	2	sp|Q8IVW6|ARI3B_HUMAN	ARID3B	60.6
2	2	sp|Q9BVJ6|UT14A_HUMAN	UTP14A	87.92
2	2	sp|O15405|TOX3_HUMAN	TOX3	63.3
2	2	sp|Q7Z6E9|RBBP6_HUMAN	RBBP6	201.44
2	2	sp|P49750|YLPM1_HUMAN	YLPM1	219.85
2	2	sp|Q8IY67|RAVR1_HUMAN	RAVER1	63.84
2	2	sp|Q6PIW4|FIGL1_HUMAN	FIGNL1	74.03
2	2	sp|P16401|H15_HUMAN	HIST1H1B	22.57
2	2	sp|Q00341|VIGLN_HUMAN	HDLBP	141.37
2	2	sp|P16403|H12_HUMAN	HIST1H1C	21.35
2	2	sp|P08238|HS90B_HUMAN	HSP90AB1	83.21
2	2	sp|Q8TF68|ZN384_HUMAN	ZNF384	63.18
2	2	sp|P23246|SFPQ_HUMAN	SFPQ	76.1
2	2	sp|Q14687|GSE1_HUMAN	GSE1	136.08
2	2	sp|O75152|ZC11A_HUMAN	ZC3H11A	89.08
2	2	sp|Q5VT52|RPRD2_HUMAN	RPRD2	155.92
2	2	sp|Q9UQR0|SCML2_HUMAN	SCML2	77.21
2	2	sp|Q9NW82|WDR70_HUMAN	WDR70	73.16
2	2	sp|Q6SPF0|SAMD1_HUMAN	SAMD1	56.02
2	2	sp|P38432|COIL_HUMAN	COIL	62.57
2	2	sp|Q96KK5|H2A1H_HUMAN	HIST1H2AH	13.9
2	2	sp|O14654|IRS4_HUMAN	IRS4	133.68
2	2	sp|Q9BWU0|NADAP_HUMAN	SLC4A1AP	88.76
2	2	sp|Q9UHB9|SRP68_HUMAN	SRP68	70.69
2	2	sp|Q9H3P2|NELFA_HUMAN	NELFA	57.24
2	2	sp|P49321|NASP_HUMAN	NASP	85.19
2	2	sp|Q9BZE9|ASPC1_HUMAN	ASPSCR1	60.15
2	2	sp|O00571|DDX3X_HUMAN	DDX3X	73.2
1	2	sp|Q8WVM8|SCFD1_HUMAN	SCFD1	72.33
1	2	tr|H0Y956|H0Y956_HUMAN	IRF2	12.75
1	1	sp|O75909|CCNK_HUMAN	CCNK	64.2
1	1	sp|O94842|TOX4_HUMAN	TOX4	66.15
1	1	sp|Q9Y263|PLAP_HUMAN	PLAA	87.1
1	1	sp|Q9ULJ3|ZBT21_HUMAN	ZBTB21	118.8
1	1	sp|Q9UPN9|TRI33_HUMAN	TRIM33	122.46
1	1	sp|P78316|NOP14_HUMAN	NOP14	97.61
1	1	sp|Q96A19|C102A_HUMAN	CCDC102A	62.56
1	1	sp|Q8NHQ9|DDX55_HUMAN	DDX55	68.5
1	1	sp|O95817|BAG3_HUMAN	BAG3	61.56
1	1	sp|Q92804|RBP56_HUMAN	TAF15	61.79
1	1	sp|Q15054|DPOD3_HUMAN	POLD3	51.37
1	1	sp|P46013|KI67_HUMAN	MKI67	358.47
1	1	sp|P62241|RS8_HUMAN	RPS8	24.19
1	1	sp|Q05BQ5|MBTD1_HUMAN	MBTD1	70.5
1	1	sp|O43663|PRC1_HUMAN	PRC1	71.56
1	1	sp|Q9H3P7|GCP60_HUMAN	ACBD3	60.56
1	1	sp|P42167|LAP2B_HUMAN	TMPO	50.64
1	1	tr|M0QZM1|M0QZM1_HUMAN	HNRNPM	40.02
1	1	tr|A0A0A0MRT2|A0A0A0MRT2_HUMAN	WAC	53.85
1	1	sp|Q12948|FOXC1_HUMAN	FOXC1	56.75
1	1	sp|Q8N7H5|PAF1_HUMAN	PAF1	59.94
1	1	sp|P04406|G3P_HUMAN	GAPDH	36.03
1	1	sp|Q96JM3|CHAP1_HUMAN	CHAMP1	89.04
1	1	IGH1M_MOUSE	Ighg1	43.36
1	1	sp|O43290|SNUT1_HUMAN	SART1	90.2
1	1	sp|P16383|GCFC2_HUMAN	GCFC2	89.33
1	1	tr|E9PK54|E9PK54_HUMAN	HSPA8	19.94
1	1	sp|Q15233|NONO_HUMAN	NONO	54.2
1	1	sp|O00541|PESC_HUMAN	PES1	67.96
1	1	sp|Q8WYA6|CTBL1_HUMAN	CTNNBL1	65.13
1	1	sp|P68104|EF1A1_HUMAN	EEF1A1	50.11
1	1	sp|P41250|GARS_HUMAN	GARS	83.11
1	1	sp|P22626|ROA2_HUMAN	HNRNPA2B1	37.41
1	1	sp|P35579|MYH9_HUMAN	MYH9	226.39
1	1	sp|Q6UX04|CWC27_HUMAN	CWC27	53.81
1	1	sp|Q99583|MNT_HUMAN	MNT	62.26
1	1	sp|P50548|ERF_HUMAN	ERF	58.67
1	1	sp|P62750|RL23A_HUMAN	RPL23A	17.68
1	1	sp|Q8IWZ8|SUGP1_HUMAN	SUGP1	72.43
1	1	sp|Q8IX01|SUGP2_HUMAN	SUGP2	120.13
1	1	sp|Q9H4L4|SENP3_HUMAN	SENP3	64.97
1	1	sp|P78347|GTF2I_HUMAN	GTF2I	112.35
1	1	sp|Q13330|MTA1_HUMAN	MTA1	80.74
1	1	sp|P38606|VATA_HUMAN	ATP6V1A	68.26
1	1	sp|Q6UWE0|LRSM1_HUMAN	LRSAM1	83.54
1	1	sp|P07437|TBB5_HUMAN	TUBB	49.64

## Sheet: S3
Unique	Total	Reference	Gene Symbol	MWT(kDa)
28	32	sp|P78527|PRKDC_HUMAN	PRKDC	468.79
26	45	sp|Q08211|DHX9_HUMAN	DHX9	140.87
21	27	sp|O75533|SF3B1_HUMAN	SF3B1	145.74
20	27	sp|Q13085|ACACA_HUMAN	ACACA	265.38
18	52	sp|Q7Z478|DHX29_HUMAN	DHX29	155.14
18	34	sp|Q00341|VIGLN_HUMAN	HDLBP	141.37
17	22	sp|Q13428|TCOF_HUMAN	TCOF1	152.02
17	20	sp|P07814|SYEP_HUMAN	EPRS	170.48
16	22	sp|Q00610|CLH1_HUMAN	CLTC	191.49
15	20	sp|Q9UDY2|ZO2_HUMAN	TJP2	133.88
14	39	sp|Q9C0J8|WDR33_HUMAN	WDR33	145.8
14	17	sp|P46013|KI67_HUMAN	MKI67	358.47
14	15	sp|Q6P4R8|NFRKB_HUMAN	NFRKB	138.92
13	23	sp|P21333|FLNA_HUMAN	FLNA	280.56
13	16	sp|A6NHR9|SMHD1_HUMAN	SMCHD1	226.23
13	15	sp|A3KN83|SBNO1_HUMAN	SBNO1	154.22
13	15	sp|P53621|COPA_HUMAN	COPA	138.26
13	13	sp|P11388|TOP2A_HUMAN	TOP2A	174.28
12	14	sp|O00267|SPT5H_HUMAN	SUPT5H	120.92
12	14	sp|P52701|MSH6_HUMAN	MSH6	152.69
11	14	sp|Q9BQG0|MBB1A_HUMAN	MYBBP1A	148.76
10	20	sp|O14654|IRS4_HUMAN	IRS4	133.68
10	14	sp|P11498|PYC_HUMAN	PC	129.55
10	14	sp|Q9BTC0|DIDO1_HUMAN	DIDO1	243.72
10	12	sp|P78347|GTF2I_HUMAN	GTF2I	112.35
9	11	sp|Q8N201|INT1_HUMAN	INTS1	244.14
9	10	sp|P51610|HCFC1_HUMAN	HCFC1	208.6
9	10	sp|Q92620|PRP16_HUMAN	DHX38	140.42
8	29	sp|Q9P1Y5|CAMP3_HUMAN	CAMSAP3	134.67
8	13	sp|O75152|ZC11A_HUMAN	ZC3H11A	89.08
8	9	sp|Q9H2M9|RBGPR_HUMAN	RAB3GAP2	155.89
7	14	sp|P62987|RL40_HUMAN	UBA52	14.72
7	11	sp|Q9Y5B9|SP16H_HUMAN	SUPT16H	119.84
7	9	sp|P35658|NU214_HUMAN	NUP214	213.49
7	8	sp|Q14157|UBP2L_HUMAN	UBAP2L	114.47
7	8	sp|O43491|E41L2_HUMAN	EPB41L2	112.52
7	8	sp|O60306|AQR_HUMAN	AQR	171.19
7	7	sp|P68371|TBB4B_HUMAN	TUBB4B	49.8
7	7	sp|O14617|AP3D1_HUMAN	AP3D1	130.08
7	7	sp|Q7Z589|EMSY_HUMAN	EMSY	141.38
7	7	sp|Q5VT52|RPRD2_HUMAN	RPRD2	155.92
6	18	sp|Q86VM9|ZCH18_HUMAN	ZC3H18	106.32
6	10	sp|Q15233|NONO_HUMAN	NONO	54.2
6	10	sp|O43143|DHX15_HUMAN	DHX15	90.88
6	7	sp|Q10570|CPSF1_HUMAN	CPSF1	160.78
6	7	sp|P05023|AT1A1_HUMAN	ATP1A1	112.82
6	7	sp|Q00839|HNRPU_HUMAN	HNRNPU	90.53
6	7	sp|P19338|NUCL_HUMAN	NCL	76.57
6	7	sp|P49750|YLPM1_HUMAN	YLPM1	219.85
6	7	sp|Q14683|SMC1A_HUMAN	SMC1A	143.14
6	7	sp|P27816|MAP4_HUMAN	MAP4	120.93
6	7	sp|Q14966|ZN638_HUMAN	ZNF638	220.49
6	6	sp|Q9NVI1|FANCI_HUMAN	FANCI	149.23
6	6	sp|Q9ULM3|YETS2_HUMAN	YEATS2	150.69
6	6	sp|Q9NR30|DDX21_HUMAN	DDX21	87.29
6	6	sp|P49790|NU153_HUMAN	NUP153	153.84
6	6	sp|Q6P2Q9|PRP8_HUMAN	PRPF8	273.43
6	6	sp|O14776|TCRG1_HUMAN	TCERG1	123.82
5	10	sp|O75643|U520_HUMAN	SNRNP200	244.35
5	6	sp|P49792|RBP2_HUMAN	RANBP2	357.97
5	6	sp|Q9Y2L1|RRP44_HUMAN	DIS3	108.93
5	6	sp|Q9ULK4|MED23_HUMAN	MED23	156.37
5	6	sp|Q9Y618|NCOR2_HUMAN	NCOR2	274.64
5	5	sp|P55265|DSRAD_HUMAN	ADAR	135.98
5	5	sp|Q14152|EIF3A_HUMAN	EIF3A	166.47
5	5	sp|Q8IX01|SUGP2_HUMAN	SUGP2	120.13
5	5	sp|P05165|PCCA_HUMAN	PCCA	80.01
5	5	sp|Q8IZH2|XRN1_HUMAN	XRN1	193.98
5	5	sp|Q96RQ3|MCCA_HUMAN	MCCC1	80.42
5	5	sp|Q9H9B1|EHMT1_HUMAN	EHMT1	141.38
5	5	sp|P09874|PARP1_HUMAN	PARP1	113.01
5	5	sp|P35579|MYH9_HUMAN	MYH9	226.39
5	5	sp|Q13435|SF3B2_HUMAN	SF3B2	100.16
5	5	sp|Q6P2E9|EDC4_HUMAN	EDC4	151.57
4	11	sp|P23246|SFPQ_HUMAN	SFPQ	76.1
4	7	sp|Q9H2P0|ADNP_HUMAN	ADNP	123.49
4	6	sp|Q9H0D6|XRN2_HUMAN	XRN2	108.51
4	6	sp|Q13263|TIF1B_HUMAN	TRIM28	88.49
4	5	sp|Q9ULU4|PKCB1_HUMAN	ZMYND8	131.61
4	5	sp|Q5VUA4|ZN318_HUMAN	ZNF318	250.96
4	5	sp|P41252|SYIC_HUMAN	IARS	144.41
4	5	sp|Q14204|DYHC1_HUMAN	DYNC1H1	532.07
4	5	sp|Q9UHB7|AFF4_HUMAN	AFF4	127.38
4	5	sp|O60293|ZC3H1_HUMAN	ZFC3H1	226.21
4	4	sp|Q9H6R4|NOL6_HUMAN	NOL6	127.51
4	4	sp|Q5UIP0|RIF1_HUMAN	RIF1	274.29
4	4	sp|Q12888|TP53B_HUMAN	TP53BP1	213.44
4	4	sp|Q02880|TOP2B_HUMAN	TOP2B	183.15
4	4	sp|Q96T58|MINT_HUMAN	SPEN	402
4	4	sp|Q8TAQ2|SMRC2_HUMAN	SMARCC2	132.8
4	4	sp|Q92841|DDX17_HUMAN	DDX17	80.22
4	4	sp|Q7L2E3|DHX30_HUMAN	DHX30	133.85
4	4	sp|Q9UPN9|TRI33_HUMAN	TRIM33	122.46
4	4	sp|Q96JM3|CHAP1_HUMAN	CHAMP1	89.04
4	4	sp|Q9H0A0|NAT10_HUMAN	NAT10	115.66
4	4	sp|Q7LBC6|KDM3B_HUMAN	KDM3B	191.46
4	4	sp|Q09666|AHNK_HUMAN	AHNAK	628.7
4	4	sp|Q6ZU65|UBN2_HUMAN	UBN2	146
4	4	sp|P28340|DPOD1_HUMAN	POLD1	123.55
3	7	sp|O94880|PHF14_HUMAN	PHF14	99.99
3	7	sp|Q9Y2G9|SBNO2_HUMAN	SBNO2	150.18
3	5	sp|P53396|ACLY_HUMAN	ACLY	120.76
3	5	sp|Q12769|NU160_HUMAN	NUP160	162.02
3	5	sp|Q13867|BLMH_HUMAN	BLMH	52.53
3	4	sp|O14976|GAK_HUMAN	GAK	143.1
3	4	sp|Q29RF7|PDS5A_HUMAN	PDS5A	150.73
3	4	sp|Q13625|ASPP2_HUMAN	TP53BP2	125.54
3	4	sp|Q9UHF7|TRPS1_HUMAN	TRPS1	141.43
3	4	sp|P48634|PRC2A_HUMAN	PRRC2A	228.72
3	4	sp|P62736|ACTA_HUMAN	ACTA2	41.98
3	4	sp|Q14562|DHX8_HUMAN	DHX8	139.23
3	4	sp|Q2NKX8|ERC6L_HUMAN	ERCC6L	141.02
3	3	sp|Q9ULJ3|ZBT21_HUMAN	ZBTB21	118.8
3	3	sp|Q9BQE3|TBA1C_HUMAN	TUBA1C	49.86
3	3	sp|O75376|NCOR1_HUMAN	NCOR1	270.04
3	3	sp|O95239|KIF4A_HUMAN	KIF4A	139.79
3	3	sp|Q5T1M5|FKB15_HUMAN	FKBP15	133.55
3	3	sp|Q6Y7W6|GGYF2_HUMAN	GIGYF2	149.98
3	3	sp|O60343|TBCD4_HUMAN	TBC1D4	146.47
3	3	sp|Q9NWH9|SLTM_HUMAN	SLTM	117.08
3	3	sp|Q96KR1|ZFR_HUMAN	ZFR	116.94
3	3	sp|P10599|THIO_HUMAN	TXN	11.73
3	3	sp|Q14690|RRP5_HUMAN	PDCD11	208.57
3	3	sp|Q7Z5K2|WAPL_HUMAN	WAPL	132.86
3	3	sp|P35580|MYH10_HUMAN	MYH10	228.86
3	3	sp|Q99459|CDC5L_HUMAN	CDC5L	92.19
3	3	sp|O60244|MED14_HUMAN	MED14	160.5
3	3	sp|Q8WYP5|ELYS_HUMAN	AHCTF1	252.34
3	3	sp|Q9UPN6|SCAF8_HUMAN	SCAF8	140.43
3	3	sp|Q9NTJ3|SMC4_HUMAN	SMC4	147.09
3	3	sp|P17844|DDX5_HUMAN	DDX5	69.1
3	3	sp|Q9P265|DIP2B_HUMAN	DIP2B	171.38
3	3	sp|Q15029|U5S1_HUMAN	EFTUD2	109.37
3	3	sp|O60610|DIAP1_HUMAN	DIAPH1	141.26
3	3	sp|Q8TEQ6|GEMI5_HUMAN	GEMIN5	168.48
3	3	sp|Q7Z3K3|POGZ_HUMAN	POGZ	155.24
3	3	sp|Q04637|IF4G1_HUMAN	EIF4G1	175.38
3	3	sp|Q8N163|CCAR2_HUMAN	CCAR2	102.84
3	3	sp|Q8WUM0|NU133_HUMAN	NUP133	128.9
3	3	sp|Q15020|SART3_HUMAN	SART3	109.87
2	5	sp|O95785|WIZ_HUMAN	WIZ	178.56
2	4	sp|P62906|RL10A_HUMAN	RPL10A	24.82
2	3	sp|Q02878|RL6_HUMAN	RPL6	32.71
2	3	sp|Q92576|PHF3_HUMAN	PHF3	229.34
2	3	sp|Q92878|RAD50_HUMAN	RAD50	153.8
2	3	sp|P62081|RS7_HUMAN	RPS7	22.11
2	3	sp|O76021|RL1D1_HUMAN	RSL1D1	54.94
2	3	sp|Q15269|PWP2_HUMAN	PWP2	102.39
2	3	sp|P68104|EF1A1_HUMAN	EEF1A1	50.11
2	2	sp|P0DMV9|HS71B_HUMAN	HSPA1B	70.01
2	2	sp|O95104|SFR15_HUMAN	SCAF4	125.79
2	2	sp|P05141|ADT2_HUMAN	SLC25A5	32.83
2	2	sp|Q7L014|DDX46_HUMAN	DDX46	117.29
2	2	sp|Q7Z6E9|RBBP6_HUMAN	RBBP6	201.44
2	2	sp|O95347|SMC2_HUMAN	SMC2	135.57
2	2	sp|O60264|SMCA5_HUMAN	SMARCA5	121.83
2	2	sp|Q5JTH9|RRP12_HUMAN	RRP12	143.61
2	2	sp|P42167|LAP2B_HUMAN	TMPO	50.64
2	2	sp|P63261|ACTG_HUMAN	ACTG1	41.77
2	2	sp|O43290|SNUT1_HUMAN	SART1	90.2
2	2	sp|Q8TD19|NEK9_HUMAN	NEK9	107.1
2	2	sp|Q5JSZ5|PRC2B_HUMAN	PRRC2B	242.82
2	2	sp|P24928|RPB1_HUMAN	POLR2A	217.04
2	2	sp|Q7Z6Z7|HUWE1_HUMAN	HUWE1	481.59
2	2	sp|Q9P2N5|RBM27_HUMAN	RBM27	118.64
2	2	sp|Q02241|KIF23_HUMAN	KIF23	109.99
2	2	sp|Q8NI27|THOC2_HUMAN	THOC2	182.66
2	2	sp|Q63HK5|TSH3_HUMAN	TSHZ3	118.49
2	2	sp|Q9UPP1|PHF8_HUMAN	PHF8	117.79
2	2	sp|O75694|NU155_HUMAN	NUP155	155.1
2	2	sp|Q8NHW5|RLA0L_HUMAN	RPLP0P6	34.34
2	2	sp|Q15393|SF3B3_HUMAN	SF3B3	135.49
2	2	sp|P49327|FAS_HUMAN	FASN	273.25
2	2	sp|Q9H2Y7|ZN106_HUMAN	ZNF106	208.75
2	2	sp|Q8N122|RPTOR_HUMAN	RPTOR	148.94
2	2	sp|P78316|NOP14_HUMAN	NOP14	97.61
2	2	sp|Q5T6F2|UBAP2_HUMAN	UBAP2	117.04
2	2	sp|Q9UBW7|ZMYM2_HUMAN	ZMYM2	154.81
2	2	sp|P55060|XPO2_HUMAN	CSE1L	110.35
2	2	sp|P42285|SK2L2_HUMAN	SKIV2L2	117.73
2	2	sp|Q96KQ7|EHMT2_HUMAN	EHMT2	132.29
2	2	sp|Q15517|CDSN_HUMAN	CDSN	51.49
2	2	sp|Q96JK2|DCAF5_HUMAN	DCAF5	103.9
2	2	sp|P04792|HSPB1_HUMAN	HSPB1	22.77
2	2	sp|O94913|PCF11_HUMAN	PCF11	172.94
2	2	sp|Q8N1G0|ZN687_HUMAN	ZNF687	129.45
2	2	sp|Q07157|ZO1_HUMAN	TJP1	195.34
2	2	sp|Q14008|CKAP5_HUMAN	CKAP5	225.35
2	2	sp|P46087|NOP2_HUMAN	NOP2	89.25
2	2	sp|P52272|HNRPM_HUMAN	HNRNPM	77.46
2	2	sp|P28370|SMCA1_HUMAN	SMARCA1	122.53
2	2	sp|Q9H6S0|YTDC2_HUMAN	YTHDC2	160.15
2	2	sp|Q15596|NCOA2_HUMAN	NCOA2	159.06
2	2	sp|P34931|HS71L_HUMAN	HSPA1L	70.33
2	2	sp|P43246|MSH2_HUMAN	MSH2	104.68
2	2	sp|Q66K14|TBC9B_HUMAN	TBC1D9B	140.44
2	2	sp|Q9H0E9|BRD8_HUMAN	BRD8	135.25
2	2	sp|Q92621|NU205_HUMAN	NUP205	227.78
2	2	sp|Q9UK61|TASOR_HUMAN	FAM208A	188.91
2	2	sp|P62829|RL23_HUMAN	RPL23	14.86
2	2	sp|Q15648|MED1_HUMAN	MED1	168.37
2	2	sp|P42357|HUTH_HUMAN	HAL	72.65
2	2	sp|P12236|ADT3_HUMAN	SLC25A6	32.85
2	2	sp|Q9NQW6|ANLN_HUMAN	ANLN	124.12
2	2	sp|P13639|EF2_HUMAN	EEF2	95.28
2	2	sp|Q9UKE5|TNIK_HUMAN	TNIK	154.85
2	2	sp|P42704|LPPRC_HUMAN	LRPPRC	157.81
2	2	sp|P27708|PYR1_HUMAN	CAD	242.83
1	4	sp|Q4VCS5|AMOT_HUMAN	AMOT	118.01
1	4	sp|P32969|RL9_HUMAN	RPL9	21.85
1	3	sp|Q9Y2X3|NOP58_HUMAN	NOP58	59.54
1	2	sp|P07478|TRY2_HUMAN	PRSS2	26.47
1	2	sp|Q8N3X1|FNBP4_HUMAN	FNBP4	110.2
1	2	sp|Q9UPQ9|TNR6B_HUMAN	TNRC6B	193.88
1	2	sp|Q9ULL5|PRR12_HUMAN	PRR12	129.91
1	2	sp|Q58FF8|H90B2_HUMAN	HSP90AB2P	44.32
1	2	sp|P20585|MSH3_HUMAN	MSH3	127.33
1	2	sp|P15880|RS2_HUMAN	RPS2	31.3
1	2	sp|P61313|RL15_HUMAN	RPL15	24.13
1	2	sp|O43432|IF4G3_HUMAN	EIF4G3	176.54
1	2	sp|P06748|NPM_HUMAN	NPM1	32.55
1	2	sp|Q8IX18|DHX40_HUMAN	DHX40	88.5
1	2	IGH1M_MOUSE	Ighg1	43.36
1	2	sp|Q2VIQ3|KIF4B_HUMAN	KIF4B	139.95
1	2	sp|P13010|XRCC5_HUMAN	XRCC5	82.65
1	2	sp|P35251|RFC1_HUMAN	RFC1	128.18
1	2	sp|Q15637|SF01_HUMAN	SF1	68.29
1	2	sp|P62847|RS24_HUMAN	RPS24	15.41
1	2	sp|P49674|KC1E_HUMAN	CSNK1E	47.29
1	1	sp|Q14676|MDC1_HUMAN	MDC1	226.53
1	1	sp|P52292|IMA1_HUMAN	KPNA2	57.83
1	1	sp|Q12830|BPTF_HUMAN	BPTF	338.05
1	1	sp|Q1KMD3|HNRL2_HUMAN	HNRNPUL2	85.05
1	1	sp|P22314|UBA1_HUMAN	UBA1	117.77
1	1	sp|Q9H3P2|NELFA_HUMAN	NELFA	57.24
1	1	sp|P61626|LYSC_HUMAN	LYZ	16.53
1	1	sp|P62913|RL11_HUMAN	RPL11	20.24
1	1	sp|O15047|SET1A_HUMAN	SETD1A	185.92
1	1	sp|P35030|TRY3_HUMAN	PRSS3	32.51
1	1	sp|P33991|MCM4_HUMAN	MCM4	96.5
1	1	tr|E7EN19|E7EN19_HUMAN	MAP4K4	144.83
1	1	sp|Q6ZRV2|FA83H_HUMAN	FAM83H	127.04
1	1	sp|Q93009|UBP7_HUMAN	USP7	128.22
1	1	tr|H0YI54|H0YI54_HUMAN	KRT78	5.05
1	1	sp|O95757|HS74L_HUMAN	HSPA4L	94.45
1	1	sp|Q15717|ELAV1_HUMAN	ELAVL1	36.07
1	1	sp|Q9P2J5|SYLC_HUMAN	LARS	134.38
1	1	sp|Q8N752|KC1AL_HUMAN	CSNK1A1L	39.06
1	1	sp|O00425|IF2B3_HUMAN	IGF2BP3	63.67
1	1	sp|O00512|BCL9_HUMAN	BCL9	149.19
1	1	sp|Q86XP3|DDX42_HUMAN	DDX42	102.91
1	1	sp|Q9BU76|MMTA2_HUMAN	MMTAG2	29.39
1	1	sp|P38398|BRCA1_HUMAN	BRCA1	207.59
1	1	sp|A5YKK6|CNOT1_HUMAN	CNOT1	266.77
1	1	sp|Q92665|RT31_HUMAN	MRPS31	45.29
1	1	sp|P04406|G3P_HUMAN	GAPDH	36.03
1	1	sp|Q8NFD5|ARI1B_HUMAN	ARID1B	235.97
1	1	sp|Q86V15|CASZ1_HUMAN	CASZ1	189.95
1	1	sp|O95819|M4K4_HUMAN	MAP4K4	142.01
1	1	sp|P62899|RL31_HUMAN	RPL31	14.45
1	1	sp|Q15003|CND2_HUMAN	NCAPH	82.51
1	1	sp|Q9P275|UBP36_HUMAN	USP36	122.58
1	1	sp|Q8TD47|RS4Y2_HUMAN	RPS4Y2	29.28
1	1	sp|Q9HCK8|CHD8_HUMAN	CHD8	290.34
1	1	sp|Q9UPW5|CBPC1_HUMAN	AGTPBP1	138.36
1	1	sp|O00411|RPOM_HUMAN	POLRMT	138.53
1	1	sp|Q14240|IF4A2_HUMAN	EIF4A2	46.37
1	1	sp|Q9BVA1|TBB2B_HUMAN	TUBB2B	49.92
1	1	sp|Q9BWU0|NADAP_HUMAN	SLC4A1AP	88.76
1	1	sp|P35754|GLRX1_HUMAN	GLRX	11.77
1	1	sp|P78344|IF4G2_HUMAN	EIF4G2	102.3
1	1	sp|P07355|ANXA2_HUMAN	ANXA2	38.58
1	1	sp|P26640|SYVC_HUMAN	VARS	140.39
1	1	sp|Q8TDI0|CHD5_HUMAN	CHD5	222.91
1	1	tr|A2ABF8|A2ABF8_HUMAN	EHMT2	135.33
1	1	sp|Q8TEM1|PO210_HUMAN	NUP210	204.98
1	1	sp|Q9UGM3|DMBT1_HUMAN	DMBT1	260.57
1	1	sp|Q9Y6X8|ZHX2_HUMAN	ZHX2	92.25
1	1	sp|P56192|SYMC_HUMAN	MARS	101.05
1	1	sp|Q14103|HNRPD_HUMAN	HNRNPD	38.41
1	1	sp|Q92667|AKAP1_HUMAN	AKAP1	97.28
1	1	sp|P48730|KC1D_HUMAN	CSNK1D	47.3
1	1	sp|Q8IWI9|MGAP_HUMAN	MGA	331.63
1	1	sp|Q86VP6|CAND1_HUMAN	CAND1	136.29
1	1	sp|Q9Y230|RUVB2_HUMAN	RUVBL2	51.12
1	1	sp|P18583|SON_HUMAN	SON	263.66
1	1	sp|P11586|C1TC_HUMAN	MTHFD1	101.5
1	1	sp|P04843|RPN1_HUMAN	RPN1	68.53
1	1	sp|Q2KHR3|QSER1_HUMAN	QSER1	189.86
1	1	sp|Q9NW82|WDR70_HUMAN	WDR70	73.16
1	1	sp|O75369|FLNB_HUMAN	FLNB	277.99
1	1	sp|Q8WXF1|PSPC1_HUMAN	PSPC1	58.71
1	1	sp|P50990|TCPQ_HUMAN	CCT8	59.58
1	1	sp|Q16650|TBR1_HUMAN	TBR1	74.01
1	1	sp|Q9UQR0|SCML2_HUMAN	SCML2	77.21
1	1	sp|Q8WUA2|PPIL4_HUMAN	PPIL4	57.19
1	1	sp|Q15424|SAFB1_HUMAN	SAFB	102.58
1	1	tr|A0A024R233|A0A024R233_HUMAN	TJP2	133.89
1	1	sp|P22102|PUR2_HUMAN	GART	107.7
1	1	sp|Q5VYK3|ECM29_HUMAN	ECM29	204.16
1	1	sp|Q07020|RL18_HUMAN	RPL18	21.62
1	1	sp|Q9BZH6|WDR11_HUMAN	WDR11	136.6
1	1	sp|O00571|DDX3X_HUMAN	DDX3X	73.2
1	1	sp|Q92541|RTF1_HUMAN	RTF1	80.26
1	1	sp|Q5H9F3|BCORL_HUMAN	BCORL1	182.41
1	1	sp|P42166|LAP2A_HUMAN	TMPO	75.45
1	1	sp|P54132|BLM_HUMAN	BLM	158.9
1	1	sp|P25789|PSA4_HUMAN	PSMA4	29.47
1	1	sp|Q15477|SKIV2_HUMAN	SKIV2L	137.67
1	1	sp|Q9NYU2|UGGG1_HUMAN	UGGT1	177.08
1	1	sp|Q14146|URB2_HUMAN	URB2	170.43
1	1	tr|B9EGQ5|B9EGQ5_HUMAN	WIZ	89
1	1	sp|Q5T750|XP32_HUMAN	XP32	26.22
1	1	sp|Q8NB14|UBP38_HUMAN	USP38	116.47
1	1	sp|O15381|NVL_HUMAN	NVL	94.99
1	1	sp|O60231|DHX16_HUMAN	DHX16	119.19
1	1	sp|Q9UHV7|MED13_HUMAN	MED13	239.14
1	1	sp|Q9NTZ6|RBM12_HUMAN	RBM12	97.33
1	1	sp|Q13123|RED_HUMAN	IK	65.56
1	1	sp|O75179|ANR17_HUMAN	ANKRD17	274.09
1	1	sp|Q6ZRS2|SRCAP_HUMAN	SRCAP	343.34
1	1	sp|Q8N1F7|NUP93_HUMAN	NUP93	93.43
1	1	sp|Q5SW79|CE170_HUMAN	CEP170	175.19
1	1	sp|Q9NYZ3|GTSE1_HUMAN	GTSE1	76.6
1	1	sp|P35573|GDE_HUMAN	AGL	174.65
1	1	sp|Q14980|NUMA1_HUMAN	NUMA1	238.12
1	1	sp|P01591|IGJ_HUMAN	JCHAIN	18.09
1	1	sp|A8CG34|P121C_HUMAN	POM121C	124.98
1	1	sp|P46100|ATRX_HUMAN	ATRX	282.41
1	1	sp|Q14203|DCTN1_HUMAN	DCTN1	141.61
1	1	sp|P32119|PRDX2_HUMAN	PRDX2	21.88
1	1	sp|O75717|WDHD1_HUMAN	WDHD1	125.89
1	1	sp|Q14686|NCOA6_HUMAN	NCOA6	219.01
1	1	sp|Q8N4C8|MINK1_HUMAN	MINK1	149.73
1	1	sp|Q9BZF1|OSBL8_HUMAN	OSBPL8	101.13
1	1	sp|P10155|RO60_HUMAN	TROVE2	60.63
1	1	sp|Q9P2D1|CHD7_HUMAN	CHD7	335.72
1	1	sp|Q08J23|NSUN2_HUMAN	NSUN2	86.42
1	1	sp|Q13464|ROCK1_HUMAN	ROCK1	158.08
1	1	sp|Q12872|SFSWA_HUMAN	SFSWAP	104.76
1	1	sp|Q8N1G2|CMTR1_HUMAN	CMTR1	95.26
1	1	sp|Q9ULW0|TPX2_HUMAN	TPX2	85.6
1	1	sp|Q96KQ4|ASPP1_HUMAN	PPP1R13B	119.49
1	1	sp|Q7Z4H7|HAUS6_HUMAN	HAUS6	108.55
1	1	sp|P48643|TCPE_HUMAN	CCT5	59.63
1	1	sp|Q9Y2K7|KDM2A_HUMAN	KDM2A	132.71
1	1	sp|P35637|FUS_HUMAN	FUS	53.39
1	1	sp|Q6P6C2|ALKB5_HUMAN	ALKBH5	44.23
1	1	sp|Q5VW32|BROX_HUMAN	BROX	46.45
1	1	sp|Q8IX12|CCAR1_HUMAN	CCAR1	132.74
1	1	sp|Q92917|GPKOW_HUMAN	GPKOW	52.2
1	1	sp|Q12873|CHD3_HUMAN	CHD3	226.45

## Sheet: S4
Unique	Total	Reference	Gene Symbol	MWT(kDa)
25	144	sp|P23246|SFPQ_HUMAN	SFPQ	76.1
22	49	sp|Q99459|CDC5L_HUMAN	CDC5L	92.19
22	26	sp|P78344|IF4G2_HUMAN	EIF4G2	102.3
21	22	sp|P11586|C1TC_HUMAN	MTHFD1	101.5
19	30	sp|P19338|NUCL_HUMAN	NCL	76.57
19	20	sp|P78527|PRKDC_HUMAN	PRKDC	468.79
17	70	sp|Q9Y2W2|WBP11_HUMAN	WBP11	69.95
17	21	sp|P11498|PYC_HUMAN	PC	129.55
16	20	sp|P50570|DYN2_HUMAN	DNM2	98
15	19	sp|P25205|MCM3_HUMAN	MCM3	90.92
15	17	sp|Q9BUQ8|DDX23_HUMAN	DDX23	95.52
15	16	sp|Q13263|TIF1B_HUMAN	TRIM28	88.49
15	16	sp|P49916|DNLI3_HUMAN	LIG3	112.83
15	15	sp|P43246|MSH2_HUMAN	MSH2	104.68
15	15	sp|Q9NTZ6|RBM12_HUMAN	RBM12	97.33
14	16	sp|Q92541|RTF1_HUMAN	RTF1	80.26
13	22	sp|Q8TD16|BICD2_HUMAN	BICD2	93.48
13	17	sp|Q01780|EXOSX_HUMAN	EXOSC10	100.77
13	14	sp|O43143|DHX15_HUMAN	DHX15	90.88
12	17	sp|P55060|XPO2_HUMAN	CSE1L	110.35
12	14	sp|Q86XP3|DDX42_HUMAN	DDX42	102.91
12	13	sp|Q8N1G2|CMTR1_HUMAN	CMTR1	95.26
12	12	sp|P46013|KI67_HUMAN	MKI67	358.47
12	12	sp|Q9ULW0|TPX2_HUMAN	TPX2	85.6
11	14	sp|Q92841|DDX17_HUMAN	DDX17	80.22
11	13	sp|Q96RQ3|MCCA_HUMAN	MCCC1	80.42
11	13	sp|P05165|PCCA_HUMAN	PCCA	80.01
11	12	sp|Q9BTC0|DIDO1_HUMAN	DIDO1	243.72
11	11	sp|P51610|HCFC1_HUMAN	HCFC1	208.6
10	19	sp|Q9H0D6|XRN2_HUMAN	XRN2	108.51
10	13	sp|P05023|AT1A1_HUMAN	ATP1A1	112.82
10	11	sp|Q02241|KIF23_HUMAN	KIF23	109.99
10	10	sp|P33991|MCM4_HUMAN	MCM4	96.5
10	10	sp|Q6UB35|C1TM_HUMAN	MTHFD1L	105.72
9	11	sp|P09874|PARP1_HUMAN	PARP1	113.01
9	10	sp|Q8IWA0|WDR75_HUMAN	WDR75	94.44
9	9	sp|Q13085|ACACA_HUMAN	ACACA	265.38
9	9	sp|Q5JTZ9|SYAM_HUMAN	AARS2	107.27
9	9	sp|Q08211|DHX9_HUMAN	DHX9	140.87
8	14	sp|Q5VT52|RPRD2_HUMAN	RPRD2	155.92
8	10	sp|Q08J23|NSUN2_HUMAN	NSUN2	86.42
8	9	sp|O94913|PCF11_HUMAN	PCF11	172.94
8	9	sp|Q9P2I0|CPSF2_HUMAN	CPSF2	88.43
8	8	sp|P14625|ENPL_HUMAN	HSP90B1	92.41
8	8	sp|Q9NR30|DDX21_HUMAN	DDX21	87.29
8	8	sp|Q14566|MCM6_HUMAN	MCM6	92.83
8	8	sp|Q14966|ZN638_HUMAN	ZNF638	220.49
7	12	sp|Q00839|HNRPU_HUMAN	HNRNPU	90.53
7	10	sp|Q8N201|INT1_HUMAN	INTS1	244.14
7	9	sp|Q14697|GANAB_HUMAN	GANAB	106.81
7	9	sp|O95757|HS74L_HUMAN	HSPA4L	94.45
7	9	sp|Q6IN85|P4R3A_HUMAN	PPP4R3A	95.31
7	8	sp|P06737|PYGL_HUMAN	PYGL	97.09
7	8	sp|Q96T37|RBM15_HUMAN	RBM15	107.12
7	7	sp|Q14157|UBP2L_HUMAN	UBAP2L	114.47
7	7	sp|Q9P2N5|RBM27_HUMAN	RBM27	118.64
7	7	sp|Q15269|PWP2_HUMAN	PWP2	102.39
7	7	sp|P21333|FLNA_HUMAN	FLNA	280.56
7	7	sp|Q7L014|DDX46_HUMAN	DDX46	117.29
7	7	sp|O43290|SNUT1_HUMAN	SART1	90.2
7	7	sp|Q6NZY4|ZCHC8_HUMAN	ZCCHC8	78.53
7	7	sp|Q96T58|MINT_HUMAN	SPEN	402
7	7	sp|Q96QC0|PP1RA_HUMAN	PPP1R10	99
6	10	sp|O94906|PRP6_HUMAN	PRPF6	106.86
6	9	sp|Q7Z2W4|ZCCHV_HUMAN	ZC3HAV1	101.37
6	7	sp|O15381|NVL_HUMAN	NVL	94.99
6	7	sp|Q9Y5Q9|TF3C3_HUMAN	GTF3C3	101.21
6	7	sp|O60934|NBN_HUMAN	NBN	84.91
6	7	sp|Q9H3U1|UN45A_HUMAN	UNC45A	103.01
6	7	sp|Q04637|IF4G1_HUMAN	EIF4G1	175.38
6	7	sp|O15226|NKRF_HUMAN	NKRF	77.62
6	6	sp|P53618|COPB_HUMAN	COPB1	107.07
6	6	sp|O14983|AT2A1_HUMAN	ATP2A1	110.18
6	6	sp|P45974|UBP5_HUMAN	USP5	95.73
6	6	sp|P46087|NOP2_HUMAN	NOP2	89.25
6	6	sp|P16615|AT2A2_HUMAN	ATP2A2	114.68
6	6	sp|P52272|HNRPM_HUMAN	HNRNPM	77.46
6	6	sp|Q9C0J8|WDR33_HUMAN	WDR33	145.8
6	6	sp|Q96JM3|CHAP1_HUMAN	CHAMP1	89.04
5	12	sp|P62987|RL40_HUMAN	UBA52	14.72
5	12	sp|Q8WWM7|ATX2L_HUMAN	ATXN2L	113.3
5	8	sp|Q13620|CUL4B_HUMAN	CUL4B	103.92
5	6	sp|Q15233|NONO_HUMAN	NONO	54.2
5	5	sp|P85037|FOXK1_HUMAN	FOXK1	75.41
5	5	sp|P07900|HS90A_HUMAN	HSP90AA1	84.61
5	5	sp|P11388|TOP2A_HUMAN	TOP2A	174.28
5	5	sp|Q15059|BRD3_HUMAN	BRD3	79.49
5	5	sp|Q12906|ILF3_HUMAN	ILF3	95.28
5	5	sp|O75376|NCOR1_HUMAN	NCOR1	270.04
5	5	sp|Q13428|TCOF_HUMAN	TCOF1	152.02
5	5	sp|Q14241|ELOA1_HUMAN	ELOA	89.85
5	5	sp|O60231|DHX16_HUMAN	DHX16	119.19
5	5	sp|O75152|ZC11A_HUMAN	ZC3H11A	89.08
5	5	sp|O43432|IF4G3_HUMAN	EIF4G3	176.54
4	14	sp|Q8TDD1|DDX54_HUMAN	DDX54	98.53
4	13	sp|Q5T8P6|RBM26_HUMAN	RBM26	113.53
4	7	sp|P13639|EF2_HUMAN	EEF2	95.28
4	6	sp|O43815|STRN_HUMAN	STRN	86.08
4	6	sp|P51003|PAPOA_HUMAN	PAPOLA	82.79
4	6	sp|P62736|ACTA_HUMAN	ACTA2	41.98
4	5	sp|Q9BQE3|TBA1C_HUMAN	TUBA1C	49.86
4	5	sp|O15405|TOX3_HUMAN	TOX3	63.3
4	5	sp|O95785|WIZ_HUMAN	WIZ	178.56
4	5	sp|Q8N1G0|ZN687_HUMAN	ZNF687	129.45
4	5	sp|P55265|DSRAD_HUMAN	ADAR	135.98
4	5	sp|Q8WTT2|NOC3L_HUMAN	NOC3L	92.49
4	4	sp|O94842|TOX4_HUMAN	TOX4	66.15
4	4	sp|Q9H6U6|BCAS3_HUMAN	BCAS3	101.17
4	4	sp|Q92576|PHF3_HUMAN	PHF3	229.34
4	4	sp|Q92945|FUBP2_HUMAN	KHSRP	73.07
4	4	sp|Q9BVJ6|UT14A_HUMAN	UTP14A	87.92
4	4	sp|O43707|ACTN4_HUMAN	ACTN4	104.79
4	4	sp|P78347|GTF2I_HUMAN	GTF2I	112.35
4	4	sp|O43592|XPOT_HUMAN	XPOT	109.89
4	4	sp|P35606|COPB2_HUMAN	COPB2	102.42
4	4	sp|Q05193|DYN1_HUMAN	DNM1	97.35
4	4	sp|P78316|NOP14_HUMAN	NOP14	97.61
4	4	sp|Q9BWU0|NADAP_HUMAN	SLC4A1AP	88.76
4	4	sp|A6NHR9|SMHD1_HUMAN	SMCHD1	226.23
4	4	sp|Q13423|NNTM_HUMAN	NNT	113.82
4	4	sp|Q9NRZ9|HELLS_HUMAN	HELLS	97.01
4	4	sp|O14654|IRS4_HUMAN	IRS4	133.68
4	4	sp|Q8WUM4|PDC6I_HUMAN	PDCD6IP	95.96
4	4	sp|P55786|PSA_HUMAN	NPEPPS	103.21
4	4	sp|Q9Y2L1|RRP44_HUMAN	DIS3	108.93
4	4	sp|P48634|PRC2A_HUMAN	PRRC2A	228.72
4	4	sp|Q9UBC2|EP15R_HUMAN	EPS15L1	94.2
4	4	sp|Q6PCB5|RSBNL_HUMAN	RSBN1L	94.81
4	4	sp|Q9P1Y5|CAMP3_HUMAN	CAMSAP3	134.67
4	4	sp|P56192|SYMC_HUMAN	MARS	101.05
4	4	sp|Q5VUA4|ZN318_HUMAN	ZNF318	250.96
4	4	sp|P19367|HXK1_HUMAN	HK1	102.42
4	4	sp|Q10567|AP1B1_HUMAN	AP1B1	104.57
3	8	sp|Q03164|KMT2A_HUMAN	KMT2A	431.5
3	6	sp|P34931|HS71L_HUMAN	HSPA1L	70.33
3	6	sp|Q9NYZ3|GTSE1_HUMAN	GTSE1	76.6
3	5	sp|O15523|DDX3Y_HUMAN	DDX3Y	73.11
3	5	sp|P49750|YLPM1_HUMAN	YLPM1	219.85
3	4	sp|P47712|PA24A_HUMAN	PLA2G4A	85.18
3	4	sp|P42167|LAP2B_HUMAN	TMPO	50.64
3	4	sp|O60341|KDM1A_HUMAN	KDM1A	92.84
3	4	sp|Q96P47|AGAP3_HUMAN	AGAP3	94.99
3	4	sp|Q9UIA9|XPO7_HUMAN	XPO7	123.83
3	3	sp|Q9BUJ2|HNRL1_HUMAN	HNRNPUL1	95.68
3	3	sp|Q14137|BOP1_HUMAN	BOP1	83.58
3	3	sp|Q9ULM3|YETS2_HUMAN	YEATS2	150.69
3	3	sp|P22314|UBA1_HUMAN	UBA1	117.77
3	3	sp|P52292|IMA1_HUMAN	KPNA2	57.83
3	3	sp|Q8IX01|SUGP2_HUMAN	SUGP2	120.13
3	3	sp|P68371|TBB4B_HUMAN	TUBB4B	49.8
3	3	sp|Q86T24|KAISO_HUMAN	ZBTB33	74.44
3	3	sp|Q5UIP0|RIF1_HUMAN	RIF1	274.29
3	3	sp|Q96L91|EP400_HUMAN	EP400	343.28
3	3	sp|P35637|FUS_HUMAN	FUS	53.39
3	3	sp|Q4V328|GRAP1_HUMAN	GRIPAP1	95.93
3	3	sp|Q9Y4W2|LAS1L_HUMAN	LAS1L	83.01
3	3	sp|Q15003|CND2_HUMAN	NCAPH	82.51
3	3	sp|P50990|TCPQ_HUMAN	CCT8	59.58
3	3	sp|Q9Y2L9|LRCH1_HUMAN	LRCH1	80.82
3	3	sp|P16383|GCFC2_HUMAN	GCFC2	89.33
3	3	sp|Q9Y5B9|SP16H_HUMAN	SUPT16H	119.84
3	3	sp|O00139|KIF2A_HUMAN	KIF2A	79.9
3	3	sp|P08238|HS90B_HUMAN	HSP90AB1	83.21
3	3	sp|P49959|MRE11_HUMAN	MRE11	80.54
3	3	sp|P19447|ERCC3_HUMAN	ERCC3	89.22
3	3	sp|Q01968|OCRL_HUMAN	OCRL	104.14
3	3	sp|P49790|NU153_HUMAN	NUP153	153.84
3	3	sp|Q00610|CLH1_HUMAN	CLTC	191.49
3	3	sp|Q5JSZ5|PRC2B_HUMAN	PRRC2B	242.82
3	3	sp|P13010|XRCC5_HUMAN	XRCC5	82.65
3	3	sp|P22626|ROA2_HUMAN	HNRNPA2B1	37.41
3	3	sp|Q96S55|WRIP1_HUMAN	WRNIP1	72.09
3	3	sp|Q9UNX4|WDR3_HUMAN	WDR3	106.03
3	3	sp|Q9NVM9|INT13_HUMAN	INTS13	80.17
3	3	sp|Q6NSI4|CX057_HUMAN	CXorf57	97.49
3	3	sp|Q9H2M9|RBGPR_HUMAN	RAB3GAP2	155.89
2	4	sp|Q8IZ21|PHAR4_HUMAN	PHACTR4	78.16
2	3	sp|P62906|RL10A_HUMAN	RPL10A	24.82
2	3	sp|Q5W0B1|RN219_HUMAN	RNF219	81.07
2	3	sp|Q9NSE4|SYIM_HUMAN	IARS2	113.72
2	3	sp|O14776|TCRG1_HUMAN	TCERG1	123.82
2	2	sp|P0DMV9|HS71B_HUMAN	HSPA1B	70.01
2	2	sp|Q9Y467|SALL2_HUMAN	SALL2	105.24
2	2	sp|P98175|RBM10_HUMAN	RBM10	103.47
2	2	sp|O94901|SUN1_HUMAN	SUN1	90.01
2	2	sp|Q99728|BARD1_HUMAN	BARD1	86.59
2	2	sp|P57740|NU107_HUMAN	NUP107	106.31
2	2	sp|Q5VUJ6|LRCH2_HUMAN	LRCH2	84.54
2	2	sp|Q13948|CASP_HUMAN	CUX1	77.41
2	2	sp|Q96T88|UHRF1_HUMAN	UHRF1	89.76
2	2	sp|Q7KZF4|SND1_HUMAN	SND1	101.93
2	2	sp|Q14008|CKAP5_HUMAN	CKAP5	225.35
2	2	sp|Q6Y7W6|GGYF2_HUMAN	GIGYF2	149.98
2	2	sp|Q2TAL8|QRIC1_HUMAN	QRICH1	86.38
2	2	sp|Q15648|MED1_HUMAN	MED1	168.37
2	2	sp|Q9H1B7|I2BPL_HUMAN	IRF2BPL	82.61
2	2	sp|P55072|TERA_HUMAN	VCP	89.27
2	2	sp|Q6PJG2|EMSA1_HUMAN	ELMSAN1	114.92
2	2	sp|P51116|FXR2_HUMAN	FXR2	74.18
2	2	sp|P63261|ACTG_HUMAN	ACTG1	41.77
2	2	sp|Q92750|TAF4B_HUMAN	TAF4B	91.03
2	2	sp|P11142|HSP7C_HUMAN	HSPA8	70.85
2	2	sp|Q9UGU0|TCF20_HUMAN	TCF20	211.64
2	2	sp|Q9UI36|DACH1_HUMAN	DACH1	78.63
2	2	sp|P42166|LAP2A_HUMAN	TMPO	75.45
2	2	sp|Q4VCS5|AMOT_HUMAN	AMOT	118.01
2	2	sp|P54253|ATX1_HUMAN	ATXN1	86.87
2	2	sp|P07437|TBB5_HUMAN	TUBB	49.64
2	2	sp|Q9NZI8|IF2B1_HUMAN	IGF2BP1	63.44
2	2	sp|Q15517|CDSN_HUMAN	CDSN	51.49
2	2	sp|O00213|APBB1_HUMAN	APBB1	77.2
2	2	sp|Q13330|MTA1_HUMAN	MTA1	80.74
2	2	sp|P35251|RFC1_HUMAN	RFC1	128.18
2	2	sp|Q96KR1|ZFR_HUMAN	ZFR	116.94
2	2	sp|O95782|AP2A1_HUMAN	AP2A1	107.48
2	2	sp|Q96G01|BICD1_HUMAN	BICD1	110.68
2	2	sp|Q96KK5|H2A1H_HUMAN	HIST1H2AH	13.9
2	2	sp|Q9UHI6|DDX20_HUMAN	DDX20	92.18
2	2	sp|P27816|MAP4_HUMAN	MAP4	120.93
2	2	sp|Q13619|CUL4A_HUMAN	CUL4A	87.62
2	2	sp|P22102|PUR2_HUMAN	GART	107.7
2	2	sp|P28370|SMCA1_HUMAN	SMARCA1	122.53
2	2	sp|Q14980|NUMA1_HUMAN	NUMA1	238.12
2	2	sp|O60763|USO1_HUMAN	USO1	107.83
2	2	sp|Q9NW82|WDR70_HUMAN	WDR70	73.16
2	2	sp|Q96HW7|INT4_HUMAN	INTS4	108.1
2	2	sp|O94973|AP2A2_HUMAN	AP2A2	103.89
2	2	sp|O43395|PRPF3_HUMAN	PRPF3	77.48
2	2	sp|P27540|ARNT_HUMAN	ARNT	86.58
2	2	sp|P49792|RBP2_HUMAN	RANBP2	357.97
2	2	sp|P68104|EF1A1_HUMAN	EEF1A1	50.11
2	2	sp|Q96EV2|RBM33_HUMAN	RBM33	129.91
2	2	sp|P33992|MCM5_HUMAN	MCM5	82.23
2	2	sp|P54136|SYRC_HUMAN	RARS	75.33
2	2	sp|P11216|PYGB_HUMAN	PYGB	96.63
2	2	sp|P10244|MYBB_HUMAN	MYBL2	78.72
2	2	sp|Q13435|SF3B2_HUMAN	SF3B2	100.16
2	2	sp|Q9NVH2|INT7_HUMAN	INTS7	106.77
2	2	sp|Q9Y618|NCOR2_HUMAN	NCOR2	274.64
2	2	sp|O14641|DVL2_HUMAN	DVL2	78.9
2	2	sp|O14497|ARI1A_HUMAN	ARID1A	241.89
2	2	sp|Q08043|ACTN3_HUMAN	ACTN3	103.18
2	2	sp|Q52LR7|EPC2_HUMAN	EPC2	91.04
2	2	sp|Q58FF3|ENPLL_HUMAN	HSP90B2P	45.83
2	2	sp|Q68CQ4|DIEXF_HUMAN	DIEXF	87
2	2	sp|Q8WUQ7|CATIN_HUMAN	CACTIN	88.65
2	2	sp|P11387|TOP1_HUMAN	TOP1	90.67
1	5	sp|Q8IYH5|ZZZ3_HUMAN	ZZZ3	101.96
1	4	sp|P17480|UBF1_HUMAN	UBTF	89.35
1	4	sp|P39880|CUX1_HUMAN	CUX1	164.09
1	3	sp|Q02878|RL6_HUMAN	RPL6	32.71
1	3	sp|P62847|RS24_HUMAN	RPS24	15.41
1	3	sp|Q8N5U6|RNF10_HUMAN	RNF10	89.87
1	2	sp|O15355|PPM1G_HUMAN	PPM1G	59.23
1	2	sp|Q9UID3|VPS51_HUMAN	VPS51	85.99
1	2	sp|O75534|CSDE1_HUMAN	CSDE1	88.83
1	2	sp|Q04724|TLE1_HUMAN	TLE1	83.15
1	2	sp|Q14207|NPAT_HUMAN	NPAT	154.19
1	2	sp|P48643|TCPE_HUMAN	CCT5	59.63
1	2	sp|Q96N46|TTC14_HUMAN	TTC14	88.26
1	1	sp|P08047|SP1_HUMAN	SP1	80.64
1	1	sp|P32969|RL9_HUMAN	RPL9	21.85
1	1	sp|Q7Z6E9|RBBP6_HUMAN	RBBP6	201.44
1	1	sp|P07910|HNRPC_HUMAN	HNRNPC	33.65
1	1	sp|Q96PV6|LENG8_HUMAN	LENG8	86.07
1	1	sp|O95235|KI20A_HUMAN	KIF20A	100.22
1	1	sp|Q92615|LAR4B_HUMAN	LARP4B	80.5
1	1	sp|Q9UKN8|TF3C4_HUMAN	GTF3C4	91.92
1	1	sp|Q15365|PCBP1_HUMAN	PCBP1	37.47
1	1	sp|P35609|ACTN2_HUMAN	ACTN2	103.79
1	1	sp|Q9BVA1|TBB2B_HUMAN	TUBB2B	49.92
1	1	sp|Q6P3W7|SCYL2_HUMAN	SCYL2	103.64
1	1	sp|P15880|RS2_HUMAN	RPS2	31.3
1	1	sp|Q8TDI0|CHD5_HUMAN	CHD5	222.91
1	1	sp|Q6MZP7|LIN54_HUMAN	LIN54	79.44
1	1	sp|Q9H0H5|RGAP1_HUMAN	RACGAP1	70.98
1	1	sp|Q9UPN9|TRI33_HUMAN	TRIM33	122.46
1	1	sp|Q7Z589|EMSY_HUMAN	EMSY	141.38
1	1	sp|Q9UKX7|NUP50_HUMAN	NUP50	50.11
1	1	sp|Q6KC79|NIPBL_HUMAN	NIPBL	315.85
1	1	sp|Q8IX18|DHX40_HUMAN	DHX40	88.5
1	1	sp|Q99661|KIF2C_HUMAN	KIF2C	81.26
1	1	sp|P05388|RLA0_HUMAN	RPLP0	34.25
1	1	sp|Q9H2Y7|ZN106_HUMAN	ZNF106	208.75
1	1	sp|Q13573|SNW1_HUMAN	SNW1	61.46
1	1	sp|Q13480|GAB1_HUMAN	GAB1	76.57
1	1	sp|Q7Z5K2|WAPL_HUMAN	WAPL	132.86
1	1	sp|P35030|TRY3_HUMAN	PRSS3	32.51
1	1	sp|Q58FF8|H90B2_HUMAN	HSP90AB2P	44.32
1	1	sp|Q9ULL5|PRR12_HUMAN	PRR12	129.91
1	1	sp|Q9H8H0|NOL11_HUMAN	NOL11	81.07
1	1	sp|Q9Y6X8|ZHX2_HUMAN	ZHX2	92.25
1	1	sp|P04406|G3P_HUMAN	GAPDH	36.03
1	1	sp|Q8NHM5|KDM2B_HUMAN	KDM2B	152.52
1	1	sp|Q9Y5X1|SNX9_HUMAN	SNX9	66.55
1	1	sp|P55795|HNRH2_HUMAN	HNRNPH2	49.23
1	1	sp|P48382|RFX5_HUMAN	RFX5	65.28
1	1	sp|Q6W2J9|BCOR_HUMAN	BCOR	192.07
1	1	sp|Q5T5Y3|CAMP1_HUMAN	CAMSAP1	177.86
1	1	sp|P49327|FAS_HUMAN	FASN	273.25
1	1	sp|O60885|BRD4_HUMAN	BRD4	152.12
1	1	sp|P62899|RL31_HUMAN	RPL31	14.45
1	1	sp|Q5H8A4|PIGG_HUMAN	PIGG	108.1
1	1	sp|Q9UPP1|PHF8_HUMAN	PHF8	117.79
1	1	sp|Q6P2Q9|PRP8_HUMAN	PRPF8	273.43
1	1	sp|Q4KMQ1|TPRN_HUMAN	TPRN	75.51
1	1	sp|O75533|SF3B1_HUMAN	SF3B1	145.74
1	1	sp|Q9Y2X3|NOP58_HUMAN	NOP58	59.54
1	1	sp|Q8NEB9|PK3C3_HUMAN	PIK3C3	101.48
1	1	sp|Q9UHB7|AFF4_HUMAN	AFF4	127.38
1	1	sp|Q8TEQ6|GEMI5_HUMAN	GEMIN5	168.48
1	1	sp|Q86V81|THOC4_HUMAN	ALYREF	26.87
1	1	sp|Q29RF7|PDS5A_HUMAN	PDS5A	150.73
1	1	sp|Q13472|TOP3A_HUMAN	TOP3A	112.3
1	1	IGH1M_MOUSE	Ighg1	43.36
1	1	sp|Q71RC2|LARP4_HUMAN	LARP4	80.55
1	1	sp|Q14004|CDK13_HUMAN	CDK13	164.82
1	1	sp|Q9BXJ9|NAA15_HUMAN	NAA15	101.21
1	1	sp|Q96L14|C170L_HUMAN	CEP170P1	32.63
1	1	sp|Q96SB4|SRPK1_HUMAN	SRPK1	74.28
1	1	sp|Q5JSJ4|INT6L_HUMAN	INTS6L	96.61
1	1	sp|P57678|GEMI4_HUMAN	GEMIN4	119.96
1	1	sp|Q15054|DPOD3_HUMAN	POLD3	51.37
1	1	sp|Q9UBB9|TFP11_HUMAN	TFIP11	96.76
1	1	sp|P35580|MYH10_HUMAN	MYH10	228.86
1	1	sp|P62266|RS23_HUMAN	RPS23	15.8
1	1	sp|Q02880|TOP2B_HUMAN	TOP2B	183.15
1	1	sp|P30260|CDC27_HUMAN	CDC27	91.81
1	1	sp|Q14568|HS902_HUMAN	HSP90AA2P	39.34
1	1	sp|Q9H6R4|NOL6_HUMAN	NOL6	127.51
1	1	sp|Q8NI77|KI18A_HUMAN	KIF18A	102.22
1	1	sp|Q9H5Z1|DHX35_HUMAN	DHX35	78.86
1	1	sp|Q92598|HS105_HUMAN	HSPH1	96.8
1	1	sp|O43390|HNRPR_HUMAN	HNRNPR	70.9
1	1	sp|O00267|SPT5H_HUMAN	SUPT5H	120.92
1	1	sp|Q7L2E3|DHX30_HUMAN	DHX30	133.85
1	1	sp|P51617|IRAK1_HUMAN	IRAK1	76.49
1	1	sp|Q8N1F7|NUP93_HUMAN	NUP93	93.43
1	1	sp|Q9P253|VPS18_HUMAN	VPS18	110.12
1	1	sp|P17844|DDX5_HUMAN	DDX5	69.1
1	1	sp|Q8NI36|WDR36_HUMAN	WDR36	105.26
1	1	sp|Q16650|TBR1_HUMAN	TBR1	74.01
1	1	sp|P62805|H4_HUMAN	HIST1H4A	11.36
1	1	sp|Q9UQ16|DYN3_HUMAN	DNM3	97.68
1	1	sp|P34932|HSP74_HUMAN	HSPA4	94.27
1	1	sp|Q12888|TP53B_HUMAN	TP53BP1	213.44
1	1	sp|P61313|RL15_HUMAN	RPL15	24.13
1	1	sp|Q9BQ52|RNZ2_HUMAN	ELAC2	92.16
1	1	sp|Q8WXE9|STON2_HUMAN	STON2	101.1
1	1	sp|Q96EA4|SPDLY_HUMAN	SPDL1	70.13
1	1	sp|Q14204|DYHC1_HUMAN	DYNC1H1	532.07
1	1	sp|Q15717|ELAV1_HUMAN	ELAVL1	36.07
1	1	sp|Q8WXF1|PSPC1_HUMAN	PSPC1	58.71
1	1	sp|Q6P4R8|NFRKB_HUMAN	NFRKB	138.92
1	1	sp|Q9UQR1|ZN148_HUMAN	ZNF148	88.92
1	1	sp|Q9ULX6|AKP8L_HUMAN	AKAP8L	71.6
1	1	sp|Q12788|TBL3_HUMAN	TBL3	88.98
1	1	sp|P49588|SYAC_HUMAN	AARS	106.74
1	1	sp|Q9Y678|COPG1_HUMAN	COPG1	97.66
1	1	sp|Q00341|VIGLN_HUMAN	HDLBP	141.37
1	1	sp|Q12931|TRAP1_HUMAN	TRAP1	80.06
1	1	sp|Q9UHF7|TRPS1_HUMAN	TRPS1	141.43
1	1	sp|Q96A65|EXOC4_HUMAN	EXOC4	110.43
1	1	sp|Q92995|UBP13_HUMAN	USP13	97.27
1	1	sp|Q14103|HNRPD_HUMAN	HNRNPD	38.41
1	1	sp|Q3SY69|AL1L2_HUMAN	ALDH1L2	101.68
1	1	sp|Q5C9Z4|NOM1_HUMAN	NOM1	96.2
1	1	sp|P63010|AP2B1_HUMAN	AP2B1	104.49
1	1	sp|Q7Z2T5|TRM1L_HUMAN	TRMT1L	81.7
1	1	sp|O15169|AXIN1_HUMAN	AXIN1	95.58
1	1	sp|Q15459|SF3A1_HUMAN	SF3A1	88.83
1	1	tr|A6NEM2|A6NEM2_HUMAN	HCFC1	213.34
1	1	sp|P62081|RS7_HUMAN	RPS7	22.11
1	1	sp|Q9H910|JUPI2_HUMAN	JPT2	20.05
1	1	sp|Q9NQS7|INCE_HUMAN	INCENP	105.36
1	1	sp|Q75QN2|INT8_HUMAN	INTS8	113.02
1	1	sp|Q14562|DHX8_HUMAN	DHX8	139.23
1	1	sp|Q9H3P2|NELFA_HUMAN	NELFA	57.24
1	1	sp|Q15596|NCOA2_HUMAN	NCOA2	159.06
1	1	sp|P53621|COPA_HUMAN	COPA	138.26
1	1	sp|O75643|U520_HUMAN	SNRNP200	244.35
1	1	sp|P52948|NUP98_HUMAN	NUP98	197.46
1	1	tr|A0A024R4R9|A0A024R4R9_HUMAN	LENG8	88.1
1	1	sp|Q9BYW2|SETD2_HUMAN	SETD2	287.42
1	1	sp|P14618|KPYM_HUMAN	PKM	57.9
1	1	sp|P35222|CTNB1_HUMAN	CTNNB1	85.44
1	1	sp|Q15398|DLGP5_HUMAN	DLGAP5	95.06
1	1	sp|Q9HCE1|MOV10_HUMAN	MOV10	113.6
1	1	sp|Q15424|SAFB1_HUMAN	SAFB	102.58
1	1	sp|Q9UKV8|AGO2_HUMAN	AGO2	97.15
1	1	sp|Q92613|JADE3_HUMAN	JADE3	93.75
1	1	sp|Q92499|DDX1_HUMAN	DDX1	82.38
1	1	sp|Q9NVC6|MED17_HUMAN	MED17	72.84
1	1	sp|Q13033|STRN3_HUMAN	STRN3	87.16
1	1	sp|Q71DI3|H32_HUMAN	HIST2H3A	15.38
1	1	sp|Q02539|H11_HUMAN	HIST1H1A	21.83
1	1	sp|Q86YP4|P66A_HUMAN	GATAD2A	68.02
1	1	sp|O60264|SMCA5_HUMAN	SMARCA5	121.83
1	1	sp|Q6ZU65|UBN2_HUMAN	UBN2	146
1	1	sp|Q6ZVX7|FBX50_HUMAN	NCCRP1	30.83

## Sheet: S5
Unique	Total	Reference	Gene Symbol	MWT(kDa)
40	94	sp|P05165|PCCA_HUMAN	PCCA	80.01
38	173	sp|P52272|HNRPM_HUMAN	HNRNPM	77.46
26	54	sp|Q96RQ3|MCCA_HUMAN	MCCC1	80.42
16	45	sp|O15523|DDX3Y_HUMAN	DDX3Y	73.11
16	37	sp|Q92841|DDX17_HUMAN	DDX17	80.22
16	16	sp|P78527|PRKDC_HUMAN	PRKDC	468.79
15	19	sp|Q86YP4|P66A_HUMAN	GATAD2A	68.02
14	15	sp|P11940|PABP1_HUMAN	PABPC1	70.63
13	29	sp|Q96PK6|RBM14_HUMAN	RBM14	69.45
13	23	sp|P38646|GRP75_HUMAN	HSPA9	73.63
13	13	sp|Q9H5Z1|DHX35_HUMAN	DHX35	78.86
12	14	sp|Q9UNF1|MAGD2_HUMAN	MAGED2	64.91
12	13	sp|P42166|LAP2A_HUMAN	TMPO	75.45
12	13	sp|Q96AE4|FUBP1_HUMAN	FUBP1	67.52
12	12	sp|Q9BTC0|DIDO1_HUMAN	DIDO1	243.72
11	18	sp|Q9BW19|KIFC1_HUMAN	KIFC1	73.7
11	15	sp|O94776|MTA2_HUMAN	MTA2	74.98
11	13	sp|Q9UJV9|DDX41_HUMAN	DDX41	69.79
11	12	sp|Q9BZJ0|CRNL1_HUMAN	CRNKL1	100.39
10	21	sp|O15355|PPM1G_HUMAN	PPM1G	59.23
10	12	sp|Q13596|SNX1_HUMAN	SNX1	59.03
10	12	sp|P46013|KI67_HUMAN	MKI67	358.47
10	11	sp|Q12931|TRAP1_HUMAN	TRAP1	80.06
10	11	sp|P51610|HCFC1_HUMAN	HCFC1	208.6
9	32	sp|Q92733|PRCC_HUMAN	PRCC	52.39
9	22	sp|P27694|RFA1_HUMAN	RPA1	68.1
9	12	sp|O43390|HNRPR_HUMAN	HNRNPR	70.9
9	11	sp|P11498|PYC_HUMAN	PC	129.55
9	10	sp|P09874|PARP1_HUMAN	PARP1	113.01
9	9	sp|P40939|ECHA_HUMAN	HADHA	82.95
9	9	sp|Q8IX01|SUGP2_HUMAN	SUGP2	120.13
8	19	sp|Q9BZE4|NOG1_HUMAN	GTPBP4	73.92
8	16	sp|O95402|MED26_HUMAN	MED26	65.41
8	11	sp|Q6UN15|FIP1_HUMAN	FIP1L1	66.49
8	9	sp|Q9UHD8|SEPT9_HUMAN	2020-09-09	65.36
8	9	sp|Q9H0H5|RGAP1_HUMAN	RACGAP1	70.98
8	8	sp|Q14807|KIF22_HUMAN	KIF22	73.22
8	8	sp|O75152|ZC11A_HUMAN	ZC3H11A	89.08
8	8	sp|P19338|NUCL_HUMAN	NCL	76.57
7	26	sp|P35269|T2FA_HUMAN	GTF2F1	58.21
7	18	sp|P0DMV9|HS71B_HUMAN	HSPA1B	70.01
7	13	sp|Q8WXI9|P66B_HUMAN	GATAD2B	65.22
7	12	sp|Q14247|SRC8_HUMAN	CTTN	61.55
7	11	sp|Q9C0J8|WDR33_HUMAN	WDR33	145.8
7	10	sp|O75376|NCOR1_HUMAN	NCOR1	270.04
7	8	sp|Q14498|RBM39_HUMAN	RBM39	59.34
7	8	sp|Q9Y223|GLCNE_HUMAN	GNE	79.22
7	8	sp|Q9H6R0|DHX33_HUMAN	DHX33	78.82
7	7	sp|P78347|GTF2I_HUMAN	GTF2I	112.35
7	7	sp|O75533|SF3B1_HUMAN	SF3B1	145.74
6	24	sp|P41214|EIF2D_HUMAN	EIF2D	64.67
6	13	sp|Q8NHV4|NEDD1_HUMAN	NEDD1	71.92
6	11	sp|P42167|LAP2B_HUMAN	TMPO	50.64
6	9	sp|P11142|HSP7C_HUMAN	HSPA8	70.85
6	9	sp|P23246|SFPQ_HUMAN	SFPQ	76.1
6	8	sp|Q13085|ACACA_HUMAN	ACACA	265.38
6	7	sp|Q6SPF0|SAMD1_HUMAN	SAMD1	56.02
6	7	sp|Q9UK59|DBR1_HUMAN	DBR1	61.52
6	7	sp|P49915|GUAA_HUMAN	GMPS	76.67
6	6	sp|P11021|GRP78_HUMAN	HSPA5	72.29
6	6	sp|Q08211|DHX9_HUMAN	DHX9	140.87
6	6	sp|P49959|MRE11_HUMAN	MRE11	80.54
6	6	sp|Q4G0J3|LARP7_HUMAN	LARP7	66.86
5	22	sp|Q53F19|NCBP3_HUMAN	NCBP3	70.55
5	18	sp|P62987|RL40_HUMAN	UBA52	14.72
5	18	sp|Q9H0G5|NSRP1_HUMAN	NSRP1	66.35
5	12	sp|O00571|DDX3X_HUMAN	DDX3X	73.2
5	8	sp|O43290|SNUT1_HUMAN	SART1	90.2
5	7	sp|O15213|WDR46_HUMAN	WDR46	68.03
5	7	sp|Q96QC0|PP1RA_HUMAN	PPP1R10	99
5	6	sp|Q7Z7F0|K0907_HUMAN	KIAA0907	64.8
5	6	sp|P20700|LMNB1_HUMAN	LMNB1	66.37
5	6	sp|Q15233|NONO_HUMAN	NONO	54.2
5	6	sp|P17844|DDX5_HUMAN	DDX5	69.1
5	6	sp|P49790|NU153_HUMAN	NUP153	153.84
5	5	sp|P12956|XRCC6_HUMAN	XRCC6	69.8
5	5	sp|Q8IY67|RAVR1_HUMAN	RAVER1	63.84
5	5	sp|Q9Y263|PLAP_HUMAN	PLAA	87.1
5	5	sp|O00567|NOP56_HUMAN	NOP56	66.01
5	5	sp|Q9BVJ6|UT14A_HUMAN	UTP14A	87.92
5	5	sp|P28331|NDUS1_HUMAN	NDUFS1	79.42
5	5	sp|Q14166|TTL12_HUMAN	TTLL12	74.36
5	5	sp|O14776|TCRG1_HUMAN	TCERG1	123.82
5	5	sp|Q9HCJ3|RAVR2_HUMAN	RAVER2	74.29
4	21	sp|P51617|IRAK1_HUMAN	IRAK1	76.49
4	20	sp|P48643|TCPE_HUMAN	CCT5	59.63
4	15	sp|Q15648|MED1_HUMAN	MED1	168.37
4	11	sp|Q9H6Z4|RANB3_HUMAN	RANBP3	60.17
4	10	sp|P08240|SRPRA_HUMAN	SRPRA	69.77
4	7	sp|Q5T8P6|RBM26_HUMAN	RBM26	113.53
4	6	sp|Q00341|VIGLN_HUMAN	HDLBP	141.37
4	5	sp|Q96T58|MINT_HUMAN	SPEN	402
4	5	sp|Q99459|CDC5L_HUMAN	CDC5L	92.19
4	5	sp|Q9NR30|DDX21_HUMAN	DDX21	87.29
4	5	sp|Q96BP3|PPWD1_HUMAN	PPWD1	73.53
4	5	sp|Q9H4L4|SENP3_HUMAN	SENP3	64.97
4	5	sp|Q96EA4|SPDLY_HUMAN	SPDL1	70.13
4	5	sp|Q13123|RED_HUMAN	IK	65.56
4	5	sp|Q01167|FOXK2_HUMAN	FOXK2	69.02
4	4	sp|Q9Y5X1|SNX9_HUMAN	SNX9	66.55
4	4	sp|P48382|RFX5_HUMAN	RFX5	65.28
4	4	sp|Q96AC1|FERM2_HUMAN	FERMT2	77.81
4	4	sp|P34931|HS71L_HUMAN	HSPA1L	70.33
4	4	sp|Q9P2N5|RBM27_HUMAN	RBM27	118.64
4	4	sp|Q14157|UBP2L_HUMAN	UBAP2L	114.47
4	4	sp|Q9H3P2|NELFA_HUMAN	NELFA	57.24
4	4	sp|Q9UQR0|SCML2_HUMAN	SCML2	77.21
4	4	sp|P54652|HSP72_HUMAN	HSPA2	69.98
4	4	sp|Q8IVW6|ARI3B_HUMAN	ARID3B	60.6
4	4	sp|Q14677|EPN4_HUMAN	CLINT1	68.22
4	4	sp|P51608|MECP2_HUMAN	MECP2	52.41
4	4	sp|O14654|IRS4_HUMAN	IRS4	133.68
4	4	sp|P41250|GARS_HUMAN	GARS	83.11
4	4	sp|Q9UBD5|ORC3_HUMAN	ORC3	82.2
4	4	sp|Q96JM3|CHAP1_HUMAN	CHAMP1	89.04
4	4	sp|Q9NVR2|INT10_HUMAN	INTS10	82.18
4	4	sp|Q9NW82|WDR70_HUMAN	WDR70	73.16
4	4	sp|Q13428|TCOF_HUMAN	TCOF1	152.02
4	4	sp|Q13416|ORC2_HUMAN	ORC2	65.93
3	31	sp|Q6PJT7|ZC3HE_HUMAN	ZC3H14	82.82
3	14	sp|Q9NXV6|CARF_HUMAN	CDKN2AIP	61.09
3	5	sp|Q9H3P7|GCP60_HUMAN	ACBD3	60.56
3	4	sp|P50990|TCPQ_HUMAN	CCT8	59.58
3	4	sp|Q8NHQ9|DDX55_HUMAN	DDX55	68.5
3	4	sp|P07900|HS90A_HUMAN	HSP90AA1	84.61
3	4	sp|Q14980|NUMA1_HUMAN	NUMA1	238.12
3	4	sp|Q8N7H5|PAF1_HUMAN	PAF1	59.94
3	4	sp|Q92945|FUBP2_HUMAN	KHSRP	73.07
3	4	sp|Q15637|SF01_HUMAN	SF1	68.29
3	4	sp|P49916|DNLI3_HUMAN	LIG3	112.83
3	4	sp|P23588|IF4B_HUMAN	EIF4B	69.11
3	3	sp|Q16630|CPSF6_HUMAN	CPSF6	59.17
3	3	sp|Q5VT52|RPRD2_HUMAN	RPRD2	155.92
3	3	sp|Q00839|HNRPU_HUMAN	HNRNPU	90.53
3	3	sp|Q7Z5L9|I2BP2_HUMAN	IRF2BP2	60.99
3	3	sp|O76094|SRP72_HUMAN	SRP72	74.56
3	3	sp|P17858|PFKAL_HUMAN	PFKL	84.96
3	3	sp|P51114|FXR1_HUMAN	FXR1	69.68
3	3	sp|Q8IU81|I2BP1_HUMAN	IRF2BP1	61.65
3	3	sp|O95391|SLU7_HUMAN	SLU7	68.34
3	3	sp|O75909|CCNK_HUMAN	CCNK	64.2
3	3	sp|O43172|PRP4_HUMAN	PRPF4	58.41
3	3	sp|Q9Y2W1|TR150_HUMAN	THRAP3	108.6
3	3	sp|Q6W2J9|BCOR_HUMAN	BCOR	192.07
3	3	sp|O75928|PIAS2_HUMAN	PIAS2	68.2
3	3	sp|Q9UG63|ABCF2_HUMAN	ABCF2	71.24
3	3	sp|P68371|TBB4B_HUMAN	TUBB4B	49.8
3	3	sp|A6NHR9|SMHD1_HUMAN	SMCHD1	226.23
3	3	sp|P51116|FXR2_HUMAN	FXR2	74.18
3	3	sp|Q5SSJ5|HP1B3_HUMAN	HP1BP3	61.17
3	3	sp|Q96PZ0|PUS7_HUMAN	PUS7	74.99
3	3	sp|P63261|ACTG_HUMAN	ACTG1	41.77
3	3	sp|Q6PIW4|FIGL1_HUMAN	FIGNL1	74.03
3	3	sp|Q9NZI8|IF2B1_HUMAN	IGF2BP1	63.44
3	3	sp|P78344|IF4G2_HUMAN	EIF4G2	102.3
3	3	sp|Q9H9A6|LRC40_HUMAN	LRRC40	68.21
3	3	sp|Q13435|SF3B2_HUMAN	SF3B2	100.16
3	3	sp|Q96T37|RBM15_HUMAN	RBM15	107.12
3	3	sp|Q9UHB9|SRP68_HUMAN	SRP68	70.69
2	16	sp|Q9UGP4|LIMD1_HUMAN	LIMD1	72.14
2	9	sp|O95785|WIZ_HUMAN	WIZ	178.56
2	7	sp|Q13263|TIF1B_HUMAN	TRIM28	88.49
2	6	sp|Q9NXH9|TRM1_HUMAN	TRMT1	72.19
2	5	sp|O75717|WDHD1_HUMAN	WDHD1	125.89
2	3	sp|Q8TC07|TBC15_HUMAN	TBC1D15	79.44
2	3	sp|O00257|CBX4_HUMAN	CBX4	61.33
2	3	sp|P13667|PDIA4_HUMAN	PDIA4	72.89
2	3	sp|O60934|NBN_HUMAN	NBN	84.91
2	3	sp|Q6P4R8|NFRKB_HUMAN	NFRKB	138.92
2	3	sp|P21333|FLNA_HUMAN	FLNA	280.56
2	3	sp|Q96KR1|ZFR_HUMAN	ZFR	116.94
2	3	sp|P11388|TOP2A_HUMAN	TOP2A	174.28
2	3	sp|Q02880|TOP2B_HUMAN	TOP2B	183.15
2	3	sp|Q9H2P0|ADNP_HUMAN	ADNP	123.49
2	2	sp|Q9ULJ3|ZBT21_HUMAN	ZBTB21	118.8
2	2	sp|Q5BKZ1|ZN326_HUMAN	ZNF326	65.61
2	2	sp|Q9UPN9|TRI33_HUMAN	TRIM33	122.46
2	2	sp|Q9Y5B9|SP16H_HUMAN	SUPT16H	119.84
2	2	tr|A0A1C7CYX9|A0A1C7CYX9_HUMAN	DPYSL2	73.46
2	2	sp|Q14008|CKAP5_HUMAN	CKAP5	225.35
2	2	sp|Q9BWU0|NADAP_HUMAN	SLC4A1AP	88.76
2	2	sp|Q8TF68|ZN384_HUMAN	ZNF384	63.18
2	2	sp|O00425|IF2B3_HUMAN	IGF2BP3	63.67
2	2	sp|P50548|ERF_HUMAN	ERF	58.67
2	2	sp|O43318|M3K7_HUMAN	MAP3K7	67.15
2	2	sp|P46199|IF2M_HUMAN	MTIF2	81.27
2	2	sp|Q99583|MNT_HUMAN	MNT	62.26
2	2	sp|Q05BQ5|MBTD1_HUMAN	MBTD1	70.5
2	2	sp|Q13330|MTA1_HUMAN	MTA1	80.74
2	2	sp|Q9ULW0|TPX2_HUMAN	TPX2	85.6
2	2	sp|Q15046|SYK_HUMAN	KARS	68
2	2	sp|Q12906|ILF3_HUMAN	ILF3	95.28
2	2	sp|O60506|HNRPQ_HUMAN	SYNCRIP	69.56
2	2	sp|Q9NVC6|MED17_HUMAN	MED17	72.84
2	2	sp|P14866|HNRPL_HUMAN	HNRNPL	64.09
2	2	sp|P78316|NOP14_HUMAN	NOP14	97.61
2	2	sp|P61978|HNRPK_HUMAN	HNRNPK	50.94
2	2	sp|Q7Z417|NUFP2_HUMAN	NUFIP2	76.07
2	2	sp|P46087|NOP2_HUMAN	NOP2	89.25
2	2	sp|Q5T1V6|DDX59_HUMAN	DDX59	68.77
2	2	sp|P43243|MATR3_HUMAN	MATR3	94.56
2	2	sp|Q7Z4Q2|HEAT3_HUMAN	HEATR3	74.53
2	2	sp|Q8TEQ6|GEMI5_HUMAN	GEMIN5	168.48
2	2	sp|Q8N201|INT1_HUMAN	INTS1	244.14
2	2	sp|Q9NPI6|DCP1A_HUMAN	DCP1A	63.27
2	2	sp|O14617|AP3D1_HUMAN	AP3D1	130.08
2	2	sp|P46459|NSF_HUMAN	NSF	82.54
2	2	sp|Q9Y2L1|RRP44_HUMAN	DIS3	108.93
2	2	sp|Q4VCS5|AMOT_HUMAN	AMOT	118.01
2	2	sp|O94913|PCF11_HUMAN	PCF11	172.94
2	2	sp|Q96RS0|TGS1_HUMAN	TGS1	96.56
2	2	sp|Q6P1N0|C2D1A_HUMAN	CC2D1A	104
2	2	sp|Q9H6R4|NOL6_HUMAN	NOL6	127.51
2	2	sp|P48634|PRC2A_HUMAN	PRRC2A	228.72
2	2	sp|P55060|XPO2_HUMAN	CSE1L	110.35
2	2	sp|Q8NEM2|SHCBP_HUMAN	SHCBP1	75.64
2	2	sp|Q9UHK0|NUFP1_HUMAN	NUFIP1	56.26
2	2	sp|P36915|GNL1_HUMAN	GNL1	68.62
2	2	sp|Q8IWI9|MGAP_HUMAN	MGA	331.63
2	2	sp|Q14781|CBX2_HUMAN	CBX2	56.05
2	2	sp|P85037|FOXK1_HUMAN	FOXK1	75.41
2	2	sp|P22626|ROA2_HUMAN	HNRNPA2B1	37.41
2	2	sp|Q8NBJ5|GT251_HUMAN	COLGALT1	71.59
2	2	sp|P46060|RAGP1_HUMAN	RANGAP1	63.5
2	2	sp|P57772|SELB_HUMAN	EEFSEC	65.26
2	2	sp|Q16891|MIC60_HUMAN	IMMT	83.63
2	2	sp|Q9BVA0|KTNB1_HUMAN	KATNB1	72.29
1	2	sp|Q2TBE0|C19L2_HUMAN	CWF19L2	103.72
1	2	sp|P28749|RBL1_HUMAN	RBL1	120.77
1	2	sp|Q96SI9|STRBP_HUMAN	STRBP	73.61
1	2	sp|P07814|SYEP_HUMAN	EPRS	170.48
1	2	sp|P32119|PRDX2_HUMAN	PRDX2	21.88
1	2	sp|Q7Z5J4|RAI1_HUMAN	RAI1	203.23
1	1	sp|Q01813|PFKAP_HUMAN	PFKP	85.54
1	1	sp|P46937|YAP1_HUMAN	YAP1	54.43
1	1	sp|O60583|CCNT2_HUMAN	CCNT2	80.98
1	1	sp|P32969|RL9_HUMAN	RPL9	21.85
1	1	sp|P35637|FUS_HUMAN	FUS	53.39
1	1	sp|Q9BQE3|TBA1C_HUMAN	TUBA1C	49.86
1	1	sp|Q13948|CASP_HUMAN	CUX1	77.41
1	1	sp|O95817|BAG3_HUMAN	BAG3	61.56
1	1	sp|P05141|ADT2_HUMAN	SLC25A5	32.83
1	1	sp|Q567U6|CCD93_HUMAN	CCDC93	73.15
1	1	sp|Q9H5J0|ZBTB3_HUMAN	ZBTB3	61.79
1	1	sp|Q9BVA1|TBB2B_HUMAN	TUBB2B	49.92
1	1	sp|P61626|LYSC_HUMAN	LYZ	16.53
1	1	tr|A0A0F7KYT8|A0A0F7KYT8_HUMAN	FXR1	76.15
1	1	sp|Q8WUA2|PPIL4_HUMAN	PPIL4	57.19
1	1	sp|P52292|IMA1_HUMAN	KPNA2	57.83
1	1	sp|P50914|RL14_HUMAN	RPL14	23.42
1	1	sp|Q96A19|C102A_HUMAN	CCDC102A	62.56
1	1	sp|P02545|LMNA_HUMAN	LMNA	74.09
1	1	sp|Q12874|SF3A3_HUMAN	SF3A3	58.81
1	1	sp|Q9UDY2|ZO2_HUMAN	TJP2	133.88
1	1	tr|B0UZZ8|B0UZZ8_HUMAN	C6orf11	68
1	1	sp|Q9UI36|DACH1_HUMAN	DACH1	78.63
1	1	sp|Q92576|PHF3_HUMAN	PHF3	229.34
1	1	sp|Q8NBF2|NHLC2_HUMAN	NHLRC2	79.39
1	1	sp|Q86W50|MET16_HUMAN	METTL16	63.58
1	1	sp|Q13283|G3BP1_HUMAN	G3BP1	52.13
1	1	sp|Q9UBU9|NXF1_HUMAN	NXF1	70.14
1	1	sp|Q9Y467|SALL2_HUMAN	SALL2	105.24
1	1	sp|P13010|XRCC5_HUMAN	XRCC5	82.65
1	1	sp|Q7Z589|EMSY_HUMAN	EMSY	141.38
1	1	sp|Q02878|RL6_HUMAN	RPL6	32.71
1	1	sp|Q01844|EWS_HUMAN	EWSR1	68.44
1	1	sp|O75643|U520_HUMAN	SNRNP200	244.35
1	1	sp|Q7L4I2|RSRC2_HUMAN	RSRC2	50.53
1	1	sp|O76031|CLPX_HUMAN	CLPX	69.18
1	1	sp|Q07020|RL18_HUMAN	RPL18	21.62
1	1	sp|O75127|PTCD1_HUMAN	PTCD1	78.81
1	1	sp|Q15459|SF3A1_HUMAN	SF3A1	88.83
1	1	sp|Q9Y2K7|KDM2A_HUMAN	KDM2A	132.71
1	1	sp|Q9H6R7|WDCP_HUMAN	WDCP	79.09
1	1	sp|O94842|TOX4_HUMAN	TOX4	66.15
1	1	sp|Q12948|FOXC1_HUMAN	FOXC1	56.75
1	1	sp|Q96RF0|SNX18_HUMAN	SNX18	68.85
1	1	sp|Q58FF8|H90B2_HUMAN	HSP90AB2P	44.32
1	1	sp|Q14103|HNRPD_HUMAN	HNRNPD	38.41
1	1	sp|Q9Y6W5|WASF2_HUMAN	WASF2	54.25
1	1	sp|Q9BVP2|GNL3_HUMAN	GNL3	61.95
1	1	sp|Q8N752|KC1AL_HUMAN	CSNK1A1L	39.06
1	1	sp|Q06265|EXOS9_HUMAN	EXOSC9	48.92
1	1	sp|Q5JSZ5|PRC2B_HUMAN	PRRC2B	242.82
1	1	sp|Q96EY7|PTCD3_HUMAN	PTCD3	78.5
1	1	sp|Q15393|SF3B3_HUMAN	SF3B3	135.49
1	1	sp|Q8IWZ8|SUGP1_HUMAN	SUGP1	72.43
1	1	sp|B2RXH8|HNRC2_HUMAN	HNRNPCL2	32.05
1	1	sp|Q9UGU0|TCF20_HUMAN	TCF20	211.64
1	1	sp|Q9BZE9|ASPC1_HUMAN	ASPSCR1	60.15
1	1	sp|Q9P2D1|CHD7_HUMAN	CHD7	335.72
1	1	sp|Q15717|ELAV1_HUMAN	ELAVL1	36.07
1	1	IGH1M_MOUSE	Ighg1	43.36
1	1	sp|Q8TD19|NEK9_HUMAN	NEK9	107.1
1	1	tr|G3V0J0|G3V0J0_HUMAN	FMR1	66.74
1	1	sp|Q8WVM8|SCFD1_HUMAN	SCFD1	72.33
1	1	sp|O15405|TOX3_HUMAN	TOX3	63.3
1	1	sp|Q9Y6X2|PIAS3_HUMAN	PIAS3	67.97
1	1	sp|Q9UJU2|LEF1_HUMAN	LEF1	44.17
1	1	sp|O14641|DVL2_HUMAN	DVL2	78.9
1	1	sp|Q29RF7|PDS5A_HUMAN	PDS5A	150.73
1	1	sp|O14929|HAT1_HUMAN	HAT1	49.48
1	1	sp|Q8IXI1|MIRO2_HUMAN	RHOT2	68.07
1	1	sp|Q14562|DHX8_HUMAN	DHX8	139.23
1	1	sp|P14625|ENPL_HUMAN	HSP90B1	92.41
1	1	sp|Q7L014|DDX46_HUMAN	DDX46	117.29
1	1	sp|P16615|AT2A2_HUMAN	ATP2A2	114.68
1	1	sp|Q9NVM9|INT13_HUMAN	INTS13	80.17
1	1	sp|P51532|SMCA4_HUMAN	SMARCA4	184.53
1	1	tr|H0YI54|H0YI54_HUMAN	KRT78	5.05
1	1	sp|Q9NYP3|DONS_HUMAN	DONSON	62.71
1	1	sp|Q7LBC6|KDM3B_HUMAN	KDM3B	191.46
1	1	sp|P68104|EF1A1_HUMAN	EEF1A1	50.11
1	1	sp|P15311|EZRI_HUMAN	EZR	69.37
1	1	sp|Q86XP3|DDX42_HUMAN	DDX42	102.91
1	1	sp|Q9NYZ3|GTSE1_HUMAN	GTSE1	76.6
1	1	sp|Q9HCC0|MCCB_HUMAN	MCCC2	61.29
1	1	sp|Q00613|HSF1_HUMAN	HSF1	57.22
1	1	sp|P62266|RS23_HUMAN	RPS23	15.8
1	1	sp|Q6PJG2|EMSA1_HUMAN	ELMSAN1	114.92
1	1	sp|Q99504|EYA3_HUMAN	EYA3	62.62
1	1	sp|Q9Y450|HBS1L_HUMAN	HBS1L	75.43
1	1	sp|Q14651|PLSI_HUMAN	PLS1	70.21
1	1	sp|P41743|KPCI_HUMAN	PRKCI	68.22
1	1	sp|Q96BT3|CENPT_HUMAN	CENPT	60.39
1	1	sp|P98175|RBM10_HUMAN	RBM10	103.47
1	1	sp|P14618|KPYM_HUMAN	PKM	57.9
1	1	sp|Q9NVN8|GNL3L_HUMAN	GNL3L	65.53
1	1	sp|Q8N1G0|ZN687_HUMAN	ZNF687	129.45
1	1	sp|P49757|NUMB_HUMAN	NUMB	70.76
1	1	sp|Q9UQR1|ZN148_HUMAN	ZNF148	88.92
1	1	sp|P04406|G3P_HUMAN	GAPDH	36.03
1	1	sp|Q9Y2W6|TDRKH_HUMAN	TDRKH	62.01
1	1	sp|Q14240|IF4A2_HUMAN	EIF4A2	46.37
1	1	sp|Q9UPW0|FOXJ3_HUMAN	FOXJ3	68.92
1	1	sp|Q5JQF8|PAP1M_HUMAN	PABPC1L2A	22.78
1	1	sp|P17812|PYRG1_HUMAN	CTPS1	66.65
1	1	sp|Q53H47|SETMR_HUMAN	SETMAR	77.98
1	1	sp|P54886|P5CS_HUMAN	ALDH18A1	87.25
1	1	sp|Q15061|WDR43_HUMAN	WDR43	74.84
1	1	sp|Q58FF7|H90B3_HUMAN	HSP90AB3P	68.28
1	1	sp|Q9UK61|TASOR_HUMAN	FAM208A	188.91
1	1	sp|Q96G74|OTUD5_HUMAN	OTUD5	60.59
1	1	sp|P12236|ADT3_HUMAN	SLC25A6	32.85
1	1	sp|P62701|RS4X_HUMAN	RPS4X	29.58
1	1	sp|Q96HR8|NAF1_HUMAN	NAF1	53.68
1	1	sp|Q8N4N8|KIF2B_HUMAN	KIF2B	76.21
1	1	tr|B4DFH8|B4DFH8_HUMAN		28.22
1	1	sp|P13639|EF2_HUMAN	EEF2	95.28
1	1	sp|Q86UE8|TLK2_HUMAN	TLK2	87.61
1	1	sp|Q96EK5|KBP_HUMAN	KIF1BP	71.77
1	1	sp|Q9C0D5|TANC1_HUMAN	TANC1	202.09
1	1	sp|O95201|ZN205_HUMAN	ZNF205	60.59
1	1	sp|Q6P2E9|EDC4_HUMAN	EDC4	151.57
1	1	sp|Q53GS9|SNUT2_HUMAN	USP39	65.34
1	1	sp|Q9H0E3|SP130_HUMAN	SAP130	110.26
1	1	sp|P17029|ZKSC1_HUMAN	ZKSCAN1	63.59
1	1	sp|O43298|ZBT43_HUMAN	ZBTB43	52.6
1	1	sp|Q9P258|RCC2_HUMAN	RCC2	56.05
1	1	sp|P49321|NASP_HUMAN	NASP	85.19
1	1	sp|O95104|SFR15_HUMAN	SCAF4	125.79
1	1	sp|Q13310|PABP4_HUMAN	PABPC4	70.74
1	1	sp|Q86U44|MTA70_HUMAN	METTL3	64.43
1	1	sp|Q9Y3Z3|SAMH1_HUMAN	SAMHD1	72.15
1	1	sp|Q92997|DVL3_HUMAN	DVL3	78.01
1	1	sp|Q14687|GSE1_HUMAN	GSE1	136.08
1	1	sp|Q9H2D6|TARA_HUMAN	TRIOBP	261.22
1	1	sp|P33991|MCM4_HUMAN	MCM4	96.5
1	1	sp|Q6ZU65|UBN2_HUMAN	UBN2	146
1	1	sp|O00429|DNM1L_HUMAN	DNM1L	81.83
1	1	sp|O00505|IMA4_HUMAN	KPNA3	57.77
1	1	sp|Q07666|KHDR1_HUMAN	KHDRBS1	48.2
1	1	sp|P08238|HS90B_HUMAN	HSP90AB1	83.21
1	1	sp|P62736|ACTA_HUMAN	ACTA2	41.98
1	1	sp|Q9BPZ7|SIN1_HUMAN	MAPKAP1	59.09
1	1	sp|Q14258|TRI25_HUMAN	TRIM25	70.93
1	1	sp|Q2TAL8|QRIC1_HUMAN	QRICH1	86.38
1	1	sp|P53814|SMTN_HUMAN	SMTN	99
1	1	sp|Q6PI48|SYDM_HUMAN	DARS2	73.52

## Sheet: S6
Unique	Total	Reference	Gene Symbol	MWT(kDa)
29	133	sp|Q13573|SNW1_HUMAN	SNW1	61.46
25	45	sp|P05165|PCCA_HUMAN	PCCA	80.01
18	55	sp|P0DMV9|HS71B_HUMAN	HSPA1B	70.01
15	44	sp|P17844|DDX5_HUMAN	DDX5	69.1
15	28	sp|Q92841|DDX17_HUMAN	DDX17	80.22
15	23	sp|P52272|HNRPM_HUMAN	HNRNPM	77.46
14	41	sp|Q9NXV6|CARF_HUMAN	CDKN2AIP	61.09
13	26	sp|Q9NZI8|IF2B1_HUMAN	IGF2BP1	63.44
13	20	sp|Q8WXI9|P66B_HUMAN	GATAD2B	65.22
12	38	sp|P27694|RFA1_HUMAN	RPA1	68.1
12	13	sp|Q86YP4|P66A_HUMAN	GATAD2A	68.02
11	18	sp|Q9H3P2|NELFA_HUMAN	NELFA	57.24
11	15	sp|Q9H9A6|LRC40_HUMAN	LRRC40	68.21
11	13	sp|P46013|KI67_HUMAN	MKI67	358.47
10	19	sp|P34931|HS71L_HUMAN	HSPA1L	70.33
10	19	sp|P11498|PYC_HUMAN	PC	129.55
10	14	sp|Q9UJS0|CMC2_HUMAN	SLC25A13	74.13
10	14	sp|Q8IVW6|ARI3B_HUMAN	ARID3B	60.6
10	11	sp|P51610|HCFC1_HUMAN	HCFC1	208.6
9	52	sp|Q13283|G3BP1_HUMAN	G3BP1	52.13
9	19	sp|P23246|SFPQ_HUMAN	SFPQ	76.1
9	12	sp|O00425|IF2B3_HUMAN	IGF2BP3	63.67
9	11	sp|P04843|RPN1_HUMAN	RPN1	68.53
9	11	sp|Q8WXF1|PSPC1_HUMAN	PSPC1	58.71
9	9	sp|Q15054|DPOD3_HUMAN	POLD3	51.37
8	23	sp|P33240|CSTF2_HUMAN	CSTF2	60.92
8	10	sp|Q96RQ3|MCCA_HUMAN	MCCC1	80.42
8	9	sp|P50990|TCPQ_HUMAN	CCT8	59.58
8	8	sp|P48382|RFX5_HUMAN	RFX5	65.28
8	8	sp|Q15554|TERF2_HUMAN	TERF2	59.56
8	8	tr|Q96DP0|Q96DP0_HUMAN		49.22
8	8	sp|P49116|NR2C2_HUMAN	NR2C2	65.37
8	8	sp|P19338|NUCL_HUMAN	NCL	76.57
7	19	sp|O15371|EIF3D_HUMAN	EIF3D	63.93
7	14	sp|P48643|TCPE_HUMAN	CCT5	59.63
7	11	sp|Q13112|CAF1B_HUMAN	CHAF1B	61.45
7	9	sp|Q9BTC0|DIDO1_HUMAN	DIDO1	243.72
7	9	sp|O95831|AIFM1_HUMAN	AIFM1	66.86
7	9	sp|Q96EA4|SPDLY_HUMAN	SPDL1	70.13
7	8	sp|P68371|TBB4B_HUMAN	TUBB4B	49.8
7	8	sp|Q9P2N5|RBM27_HUMAN	RBM27	118.64
7	7	sp|Q08211|DHX9_HUMAN	DHX9	140.87
7	7	sp|P78527|PRKDC_HUMAN	PRKDC	468.79
6	13	sp|Q8NHQ9|DDX55_HUMAN	DDX55	68.5
6	11	sp|P09874|PARP1_HUMAN	PARP1	113.01
6	9	sp|P62987|RL40_HUMAN	UBA52	14.72
6	8	sp|Q9Y3Z3|SAMH1_HUMAN	SAMHD1	72.15
6	8	sp|O43390|HNRPR_HUMAN	HNRNPR	70.9
6	8	sp|O75152|ZC11A_HUMAN	ZC3H11A	89.08
6	8	sp|Q9BVP2|GNL3_HUMAN	GNL3	61.95
6	7	sp|P46060|RAGP1_HUMAN	RANGAP1	63.5
6	7	sp|P38646|GRP75_HUMAN	HSPA9	73.63
6	7	sp|P49790|NU153_HUMAN	NUP153	153.84
6	7	sp|O75376|NCOR1_HUMAN	NCOR1	270.04
6	7	sp|Q13085|ACACA_HUMAN	ACACA	265.38
6	7	sp|Q9Y520|PRC2C_HUMAN	PRRC2C	316.72
6	6	sp|P46063|RECQ1_HUMAN	RECQL	73.41
6	6	sp|Q96HC4|PDLI5_HUMAN	PDLIM5	63.9
6	6	sp|Q6PI48|SYDM_HUMAN	DARS2	73.52
5	30	sp|P55081|MFAP1_HUMAN	MFAP1	51.93
5	10	sp|Q14498|RBM39_HUMAN	RBM39	59.34
5	10	sp|O15523|DDX3Y_HUMAN	DDX3Y	73.11
5	10	sp|Q5T8P6|RBM26_HUMAN	RBM26	113.53
5	8	sp|P28288|ABCD3_HUMAN	ABCD3	75.43
5	8	sp|Q9H9F9|ARP5_HUMAN	ACTR5	68.25
5	7	sp|O60506|HNRPQ_HUMAN	SYNCRIP	69.56
5	7	sp|Q9NPQ8|RIC8A_HUMAN	RIC8A	59.67
5	6	sp|P54136|SYRC_HUMAN	RARS	75.33
5	6	sp|Q06124|PTN11_HUMAN	PTPN11	68.39
5	6	sp|P11142|HSP7C_HUMAN	HSPA8	70.85
5	6	sp|Q8WX92|NELFB_HUMAN	NELFB	65.66
5	6	sp|Q99459|CDC5L_HUMAN	CDC5L	92.19
5	6	sp|O95793|STAU1_HUMAN	STAU1	63.14
5	5	sp|O00567|NOP56_HUMAN	NOP56	66.01
5	5	sp|P35637|FUS_HUMAN	FUS	53.39
5	5	sp|P49959|MRE11_HUMAN	MRE11	80.54
5	5	sp|Q6UN15|FIP1_HUMAN	FIP1L1	66.49
5	5	sp|P53350|PLK1_HUMAN	PLK1	68.21
5	5	sp|Q9Y5Q8|TF3C5_HUMAN	GTF3C5	59.53
5	5	sp|O75533|SF3B1_HUMAN	SF3B1	145.74
5	5	sp|P49368|TCPG_HUMAN	CCT3	60.5
5	5	sp|O76021|RL1D1_HUMAN	RSL1D1	54.94
5	5	sp|Q96QC0|PP1RA_HUMAN	PPP1R10	99
4	11	sp|Q8IU81|I2BP1_HUMAN	IRF2BP1	61.65
4	8	sp|Q9H6Z4|RANB3_HUMAN	RANBP3	60.17
4	8	sp|P61978|HNRPK_HUMAN	HNRNPK	50.94
4	7	sp|Q9NP61|ARFG3_HUMAN	ARFGAP3	56.89
4	6	sp|Q5T1V6|DDX59_HUMAN	DDX59	68.77
4	5	sp|Q8NHV4|NEDD1_HUMAN	NEDD1	71.92
4	5	sp|Q06265|EXOS9_HUMAN	EXOSC9	48.92
4	5	sp|Q29RF7|PDS5A_HUMAN	PDS5A	150.73
4	5	sp|Q7Z5L9|I2BP2_HUMAN	IRF2BP2	60.99
4	5	sp|Q9Y6M1|IF2B2_HUMAN	IGF2BP2	66.08
4	5	sp|Q7L4I2|RSRC2_HUMAN	RSRC2	50.53
4	5	sp|Q04637|IF4G1_HUMAN	EIF4G1	175.38
4	5	sp|Q9NSD9|SYFB_HUMAN	FARSB	66.07
4	5	sp|P29401|TKT_HUMAN	TKT	67.83
4	5	sp|Q15233|NONO_HUMAN	NONO	54.2
4	5	sp|Q9NVI7|ATD3A_HUMAN	ATAD3A	71.32
4	4	sp|Q92733|PRCC_HUMAN	PRCC	52.39
4	4	sp|Q8N1G4|LRC47_HUMAN	LRRC47	63.43
4	4	sp|O76031|CLPX_HUMAN	CLPX	69.18
4	4	sp|Q8WUA2|PPIL4_HUMAN	PPIL4	57.19
4	4	sp|O43290|SNUT1_HUMAN	SART1	90.2
4	4	sp|Q16822|PCKGM_HUMAN	PCK2	70.68
4	4	sp|P61764|STXB1_HUMAN	STXBP1	67.53
4	4	sp|Q8TF68|ZN384_HUMAN	ZNF384	63.18
4	4	sp|P78316|NOP14_HUMAN	NOP14	97.61
4	4	sp|O43395|PRPF3_HUMAN	PRPF3	77.48
4	4	sp|Q86XP3|DDX42_HUMAN	DDX42	102.91
4	4	sp|Q9H0H5|RGAP1_HUMAN	RACGAP1	70.98
4	4	sp|Q13428|TCOF_HUMAN	TCOF1	152.02
4	4	sp|Q01167|FOXK2_HUMAN	FOXK2	69.02
4	4	sp|Q6P4R8|NFRKB_HUMAN	NFRKB	138.92
4	4	sp|O00629|IMA3_HUMAN	KPNA4	57.85
4	4	sp|O00541|PESC_HUMAN	PES1	67.96
4	4	sp|O96017|CHK2_HUMAN	CHEK2	60.88
3	20	sp|Q75N03|HAKAI_HUMAN	CBLL1	54.48
3	8	sp|P13797|PLST_HUMAN	PLS3	70.77
3	8	sp|P11021|GRP78_HUMAN	HSPA5	72.29
3	7	sp|Q9UN86|G3BP2_HUMAN	G3BP2	54.09
3	7	sp|P14866|HNRPL_HUMAN	HNRNPL	64.09
3	7	sp|Q07666|KHDR1_HUMAN	KHDRBS1	48.2
3	6	sp|O96013|PAK4_HUMAN	PAK4	64.03
3	6	sp|Q15637|SF01_HUMAN	SF1	68.29
3	5	sp|Q00839|HNRPU_HUMAN	HNRNPU	90.53
3	5	sp|Q9H0L4|CSTFT_HUMAN	CSTF2T	64.4
3	5	sp|Q53GS9|SNUT2_HUMAN	USP39	65.34
3	5	sp|P62736|ACTA_HUMAN	ACTA2	41.98
3	5	sp|Q9BYJ9|YTHD1_HUMAN	YTHDF1	60.84
3	5	sp|P42166|LAP2A_HUMAN	TMPO	75.45
3	5	sp|P53814|SMTN_HUMAN	SMTN	99
3	4	sp|Q9Y2X3|NOP58_HUMAN	NOP58	59.54
3	4	sp|Q9BW19|KIFC1_HUMAN	KIFC1	73.7
3	4	sp|Q9UQR0|SCML2_HUMAN	SCML2	77.21
3	4	sp|Q8IX15|HOMEZ_HUMAN	HOMEZ	61.2
3	4	sp|Q9C0J8|WDR33_HUMAN	WDR33	145.8
3	4	sp|Q9H2P0|ADNP_HUMAN	ADNP	123.49
3	4	sp|Q02078|MEF2A_HUMAN	MEF2A	54.78
3	4	sp|P54652|HSP72_HUMAN	HSPA2	69.98
3	3	sp|P55265|DSRAD_HUMAN	ADAR	135.98
3	3	sp|P12956|XRCC6_HUMAN	XRCC6	69.8
3	3	sp|Q4VCS5|AMOT_HUMAN	AMOT	118.01
3	3	sp|P31948|STIP1_HUMAN	STIP1	62.6
3	3	sp|Q9P2K5|MYEF2_HUMAN	MYEF2	64.08
3	3	sp|P49750|YLPM1_HUMAN	YLPM1	219.85
3	3	sp|Q7Z6E9|RBBP6_HUMAN	RBBP6	201.44
3	3	sp|Q13263|TIF1B_HUMAN	TRIM28	88.49
3	3	sp|Q8IX01|SUGP2_HUMAN	SUGP2	120.13
3	3	sp|P10515|ODP2_HUMAN	DLAT	68.95
3	3	sp|P17987|TCPA_HUMAN	TCP1	60.31
3	3	sp|Q9Y232|CDYL1_HUMAN	CDYL	66.44
3	3	sp|Q14258|TRI25_HUMAN	TRIM25	70.93
3	3	sp|P46087|NOP2_HUMAN	NOP2	89.25
3	3	sp|O75746|CMC1_HUMAN	SLC25A12	74.71
3	3	sp|Q86YH2|Z280B_HUMAN	ZNF280B	61.54
3	3	sp|Q12948|FOXC1_HUMAN	FOXC1	56.75
3	3	sp|Q9H4L4|SENP3_HUMAN	SENP3	64.97
3	3	sp|Q04206|TF65_HUMAN	RELA	60.18
3	3	sp|P35579|MYH9_HUMAN	MYH9	226.39
3	3	sp|Q96JM3|CHAP1_HUMAN	CHAMP1	89.04
3	3	sp|Q9Y2R4|DDX52_HUMAN	DDX52	67.46
3	3	sp|O14744|ANM5_HUMAN	PRMT5	72.64
3	3	sp|Q9P258|RCC2_HUMAN	RCC2	56.05
2	8	sp|Q15648|MED1_HUMAN	MED1	168.37
2	5	sp|Q16630|CPSF6_HUMAN	CPSF6	59.17
2	5	sp|O95785|WIZ_HUMAN	WIZ	178.56
2	4	sp|Q9UFC0|LRWD1_HUMAN	LRWD1	70.82
2	4	sp|Q15459|SF3A1_HUMAN	SF3A1	88.83
2	4	sp|Q6PJT7|ZC3HE_HUMAN	ZC3H14	82.82
2	3	sp|P78347|GTF2I_HUMAN	GTF2I	112.35
2	3	sp|Q7Z434|MAVS_HUMAN	MAVS	56.49
2	3	sp|O14654|IRS4_HUMAN	IRS4	133.68
2	3	sp|P85037|FOXK1_HUMAN	FOXK1	75.41
2	3	sp|Q96AE4|FUBP1_HUMAN	FUBP1	67.52
2	3	sp|Q6L8Q7|PDE12_HUMAN	PDE12	67.31
2	3	sp|P52292|IMA1_HUMAN	KPNA2	57.83
2	3	sp|Q9UPP1|PHF8_HUMAN	PHF8	117.79
2	3	sp|Q03164|KMT2A_HUMAN	KMT2A	431.5
2	2	sp|Q9BQE3|TBA1C_HUMAN	TUBA1C	49.86
2	2	sp|O94888|UBXN7_HUMAN	UBXN7	54.83
2	2	sp|Q96EV2|RBM33_HUMAN	RBM33	129.91
2	2	sp|Q9UBU9|NXF1_HUMAN	NXF1	70.14
2	2	sp|O94842|TOX4_HUMAN	TOX4	66.15
2	2	sp|O75928|PIAS2_HUMAN	PIAS2	68.2
2	2	sp|P15336|ATF2_HUMAN	ATF2	54.5
2	2	sp|Q5JSZ5|PRC2B_HUMAN	PRRC2B	242.82
2	2	sp|P52294|IMA5_HUMAN	KPNA1	60.18
2	2	sp|Q96T58|MINT_HUMAN	SPEN	402
2	2	sp|O43143|DHX15_HUMAN	DHX15	90.88
2	2	sp|Q9Y5A9|YTHD2_HUMAN	YTHDF2	62.3
2	2	sp|O15355|PPM1G_HUMAN	PPM1G	59.23
2	2	sp|P51114|FXR1_HUMAN	FXR1	69.68
2	2	sp|Q9Y230|RUVB2_HUMAN	RUVBL2	51.12
2	2	sp|Q9NYH9|UTP6_HUMAN	UTP6	70.15
2	2	sp|A2A3N6|PIPSL_HUMAN	PIPSL	94.99
2	2	sp|Q9NR30|DDX21_HUMAN	DDX21	87.29
2	2	sp|Q8IWZ8|SUGP1_HUMAN	SUGP1	72.43
2	2	sp|P40227|TCPZ_HUMAN	CCT6A	57.99
2	2	sp|O95400|CD2B2_HUMAN	CD2BP2	37.62
2	2	sp|Q5VT52|RPRD2_HUMAN	RPRD2	155.92
2	2	sp|Q01844|EWS_HUMAN	EWSR1	68.44
2	2	sp|Q15517|CDSN_HUMAN	CDSN	51.49
2	2	sp|O00401|WASL_HUMAN	WASL	54.79
2	2	sp|Q9H267|VP33B_HUMAN	VPS33B	70.54
2	2	sp|P07437|TBB5_HUMAN	TUBB	49.64
2	2	sp|Q13613|MTMR1_HUMAN	MTMR1	74.63
2	2	sp|Q8TAT6|NPL4_HUMAN	NPLOC4	68.08
2	2	sp|O60684|IMA7_HUMAN	KPNA6	59.99
2	2	sp|Q00610|CLH1_HUMAN	CLTC	191.49
2	2	sp|P49674|KC1E_HUMAN	CSNK1E	47.29
2	2	sp|Q9H223|EHD4_HUMAN	EHD4	61.14
2	2	sp|Q9HCK8|CHD8_HUMAN	CHD8	290.34
2	2	sp|Q9UQR1|ZN148_HUMAN	ZNF148	88.92
2	2	sp|P19525|E2AK2_HUMAN	EIF2AK2	62.06
2	2	sp|P63261|ACTG_HUMAN	ACTG1	41.77
2	2	sp|Q8IWI9|MGAP_HUMAN	MGA	331.63
2	2	sp|P14618|KPYM_HUMAN	PKM	57.9
2	2	sp|P02545|LMNA_HUMAN	LMNA	74.09
2	2	sp|Q04726|TLE3_HUMAN	TLE3	83.36
2	2	sp|Q9Y6J9|TAF6L_HUMAN	TAF6L	67.77
2	2	sp|Q9UHD8|SEPT9_HUMAN	2020-09-09	65.36
2	2	sp|O14776|TCRG1_HUMAN	TCERG1	123.82
2	2	sp|P05166|PCCB_HUMAN	PCCB	58.18
2	2	sp|Q6P1J9|CDC73_HUMAN	CDC73	60.54
2	2	sp|Q15717|ELAV1_HUMAN	ELAVL1	36.07
2	2	sp|Q9BW27|NUP85_HUMAN	NUP85	74.97
2	2	sp|Q14157|UBP2L_HUMAN	UBAP2L	114.47
2	2	sp|Q8WZA9|IRGQ_HUMAN	IRGQ	62.68
2	2	sp|Q969X6|UTP4_HUMAN	UTP4	76.84
2	2	sp|O43432|IF4G3_HUMAN	EIF4G3	176.54
2	2	sp|Q13416|ORC2_HUMAN	ORC2	65.93
2	2	sp|Q15723|ELF2_HUMAN	ELF2	63.93
2	2	sp|Q9H0C8|ILKAP_HUMAN	ILKAP	42.88
2	2	sp|Q9HCC0|MCCB_HUMAN	MCCC2	61.29
2	2	sp|Q6PJG2|EMSA1_HUMAN	ELMSAN1	114.92
2	2	sp|Q9NVH0|EXD2_HUMAN	EXD2	70.31
2	2	sp|P16383|GCFC2_HUMAN	GCFC2	89.33
2	2	sp|Q68D10|SPT2_HUMAN	SPTY2D1	75.55
2	2	sp|P78344|IF4G2_HUMAN	EIF4G2	102.3
2	2	sp|Q9NZN3|EHD3_HUMAN	EHD3	60.85
2	2	sp|Q6ZU65|UBN2_HUMAN	UBN2	146
2	2	sp|O00571|DDX3X_HUMAN	DDX3X	73.2
2	2	sp|P10398|ARAF_HUMAN	ARAF	67.54
2	2	sp|Q58FF7|H90B3_HUMAN	HSP90AB3P	68.28
2	2	sp|Q9P275|UBP36_HUMAN	USP36	122.58
2	2	sp|P27816|MAP4_HUMAN	MAP4	120.93
2	2	sp|P55060|XPO2_HUMAN	CSE1L	110.35
1	4	sp|Q9UGP4|LIMD1_HUMAN	LIMD1	72.14
1	3	sp|Q5T9A4|ATD3B_HUMAN	ATAD3B	72.53
1	3	sp|Q9BUL5|PHF23_HUMAN	PHF23	43.79
1	2	sp|Q7Z739|YTHD3_HUMAN	YTHDF3	63.82
1	2	sp|Q9BVA1|TBB2B_HUMAN	TUBB2B	49.92
1	2	sp|P04406|G3P_HUMAN	GAPDH	36.03
1	2	sp|O00311|CDC7_HUMAN	CDC7	63.85
1	2	sp|P07478|TRY2_HUMAN	PRSS2	26.47
1	2	sp|Q14687|GSE1_HUMAN	GSE1	136.08
1	2	sp|Q99661|KIF2C_HUMAN	KIF2C	81.26
1	2	sp|Q9Y618|NCOR2_HUMAN	NCOR2	274.64
1	2	sp|Q14738|2A5D_HUMAN	PPP2R5D	69.95
1	2	sp|Q5UIP0|RIF1_HUMAN	RIF1	274.29
1	2	sp|Q9BZE9|ASPC1_HUMAN	ASPSCR1	60.15
1	2	sp|O43242|PSMD3_HUMAN	PSMD3	60.94
1	2	sp|Q8WUB8|PHF10_HUMAN	PHF10	56.02
1	2	sp|Q69YN2|C19L1_HUMAN	CWF19L1	60.58
1	2	sp|P46781|RS9_HUMAN	RPS9	22.58
1	2	sp|Q9BRR8|GPTC1_HUMAN	GPATCH1	103.28
1	1	sp|P19532|TFE3_HUMAN	TFE3	61.48
1	1	sp|P07910|HNRPC_HUMAN	HNRNPC	33.65
1	1	sp|Q92585|MAML1_HUMAN	MAML1	107.99
1	1	sp|Q7Z2W4|ZCCHV_HUMAN	ZC3HAV1	101.37
1	1	sp|Q9NWL6|ASND1_HUMAN	ASNSD1	72.03
1	1	tr|B2R8U0|B2R8U0_HUMAN		51.71
1	1	sp|Q92945|FUBP2_HUMAN	KHSRP	73.07
1	1	sp|O43172|PRP4_HUMAN	PRPF4	58.41
1	1	sp|P55795|HNRH2_HUMAN	HNRNPH2	49.23
1	1	sp|Q12906|ILF3_HUMAN	ILF3	95.28
1	1	sp|P04040|CATA_HUMAN	CAT	59.72
1	1	sp|P13056|NR2C1_HUMAN	NR2C1	67.27
1	1	sp|Q8N2W9|PIAS4_HUMAN	PIAS4	56.47
1	1	sp|Q8NCF5|NF2IP_HUMAN	NFATC2IP	45.79
1	1	sp|P05141|ADT2_HUMAN	SLC25A5	32.83
1	1	sp|Q03252|LMNB2_HUMAN	LMNB2	69.91
1	1	sp|Q8N6H7|ARFG2_HUMAN	ARFGAP2	56.69
1	1	sp|O15405|TOX3_HUMAN	TOX3	63.3
1	1	sp|P61626|LYSC_HUMAN	LYZ	16.53
1	1	sp|Q9ULJ3|ZBT21_HUMAN	ZBTB21	118.8
1	1	sp|Q9UPW0|FOXJ3_HUMAN	FOXJ3	68.92
1	1	sp|Q15365|PCBP1_HUMAN	PCBP1	37.47
1	1	sp|Q01780|EXOSX_HUMAN	EXOSC10	100.77
1	1	sp|Q14807|KIF22_HUMAN	KIF22	73.22
1	1	sp|Q9H3P7|GCP60_HUMAN	ACBD3	60.56
1	1	sp|P50914|RL14_HUMAN	RPL14	23.42
1	1	sp|Q58FF8|H90B2_HUMAN	HSP90AB2P	44.32
1	1	sp|Q9UI36|DACH1_HUMAN	DACH1	78.63
1	1	sp|Q9P1Y5|CAMP3_HUMAN	CAMSAP3	134.67
1	1	sp|Q9NY93|DDX56_HUMAN	DDX56	61.55
1	1	sp|Q53F19|NCBP3_HUMAN	NCBP3	70.55
1	1	sp|Q7Z4H7|HAUS6_HUMAN	HAUS6	108.55
1	1	sp|Q96KR1|ZFR_HUMAN	ZFR	116.94
1	1	sp|Q6W2J9|BCOR_HUMAN	BCOR	192.07
1	1	sp|P49848|TAF6_HUMAN	TAF6	72.62
1	1	sp|A6NHR9|SMHD1_HUMAN	SMCHD1	226.23
1	1	sp|Q00341|VIGLN_HUMAN	HDLBP	141.37
1	1	sp|Q9NZN8|CNOT2_HUMAN	CNOT2	59.7
1	1	sp|Q14814|MEF2D_HUMAN	MEF2D	55.9
1	1	sp|Q15650|TRIP4_HUMAN	TRIP4	66.1
1	1	sp|Q9UGU0|TCF20_HUMAN	TCF20	211.64
1	1	sp|Q9Y2L1|RRP44_HUMAN	DIS3	108.93
1	1	sp|Q9Y2K7|KDM2A_HUMAN	KDM2A	132.71
1	1	sp|Q14103|HNRPD_HUMAN	HNRNPD	38.41
1	1	sp|Q9UH73|COE1_HUMAN	EBF1	64.42
1	1	sp|P17544|ATF7_HUMAN	ATF7	52.93
1	1	sp|P22626|ROA2_HUMAN	HNRNPA2B1	37.41
1	1	sp|Q13330|MTA1_HUMAN	MTA1	80.74
1	1	sp|P68104|EF1A1_HUMAN	EEF1A1	50.11
1	1	sp|P62266|RS23_HUMAN	RPS23	15.8
1	1	sp|Q9P286|PAK5_HUMAN	PAK5	80.69
1	1	sp|P62913|RL11_HUMAN	RPL11	20.24
1	1	sp|Q14651|PLSI_HUMAN	PLS1	70.21
1	1	sp|Q9HCD5|NCOA5_HUMAN	NCOA5	65.5
1	1	IGKC_MOUSE		11.77
1	1	tr|E9PK54|E9PK54_HUMAN	HSPA8	19.94
1	1	sp|P62241|RS8_HUMAN	RPS8	24.19
1	1	sp|Q8N5S9|KKCC1_HUMAN	CAMKK1	55.7
1	1	sp|Q1ED39|KNOP1_HUMAN	KNOP1	51.56
1	1	sp|Q92576|PHF3_HUMAN	PHF3	229.34
1	1	tr|B7Z645|B7Z645_HUMAN	SYNCRIP	52.01
1	1	sp|O14981|BTAF1_HUMAN	BTAF1	206.76
1	1	sp|P21333|FLNA_HUMAN	FLNA	280.56
1	1	sp|Q8IY47|KBTB2_HUMAN	KBTBD2	71.28
1	1	sp|Q9BUF5|TBB6_HUMAN	TUBB6	49.82
1	1	tr|H0YI54|H0YI54_HUMAN	KRT78	5.05
1	1	sp|Q16891|MIC60_HUMAN	IMMT	83.63
1	1	sp|Q96KQ7|EHMT2_HUMAN	EHMT2	132.29
1	1	sp|P13010|XRCC5_HUMAN	XRCC5	82.65
1	1	sp|O60934|NBN_HUMAN	NBN	84.91
1	1	sp|O14929|HAT1_HUMAN	HAT1	49.48
1	1	IGH1M_MOUSE	Ighg1	43.36
1	1	sp|P35606|COPB2_HUMAN	COPB2	102.42
1	1	sp|Q8N5A5|ZGPAT_HUMAN	ZGPAT	57.32
1	1	sp|P49321|NASP_HUMAN	NASP	85.19
1	1	sp|O00712|NFIB_HUMAN	NFIB	47.41
1	1	sp|P11388|TOP2A_HUMAN	TOP2A	174.28
1	1	sp|O60563|CCNT1_HUMAN	CCNT1	80.63
1	1	sp|O75223|GGCT_HUMAN	GGCT	20.99
1	1	sp|Q8TEQ6|GEMI5_HUMAN	GEMIN5	168.48
1	1	sp|Q9NYZ3|GTSE1_HUMAN	GTSE1	76.6
1	1	sp|Q13153|PAK1_HUMAN	PAK1	60.61
1	1	sp|Q8WXE9|STON2_HUMAN	STON2	101.1
1	1	sp|Q32P51|RA1L2_HUMAN	HNRNPA1L2	34.2
1	1	sp|O15344|TRI18_HUMAN	MID1	75.2
1	1	sp|P62805|H4_HUMAN	HIST1H4A	11.36
1	1	sp|O75027|ABCB7_HUMAN	ABCB7	82.59
1	1	sp|Q9UHY1|NRBP_HUMAN	NRBP1	59.81
1	1	sp|P04049|RAF1_HUMAN	RAF1	73
1	1	sp|Q9UH65|SWP70_HUMAN	SWAP70	68.95
1	1	sp|P13639|EF2_HUMAN	EEF2	95.28
1	1	sp|Q96KK5|H2A1H_HUMAN	HIST1H2AH	13.9
1	1	sp|P38606|VATA_HUMAN	ATP6V1A	68.26
1	1	sp|O14497|ARI1A_HUMAN	ARID1A	241.89
1	1	sp|Q9UHB7|AFF4_HUMAN	AFF4	127.38
1	1	sp|Q8N1G0|ZN687_HUMAN	ZNF687	129.45
1	1	sp|Q7Z5J4|RAI1_HUMAN	RAI1	203.23
1	1	sp|P09960|LKHA4_HUMAN	LTA4H	69.24
1	1	sp|P38398|BRCA1_HUMAN	BRCA1	207.59
1	1	sp|Q6SPF0|SAMD1_HUMAN	SAMD1	56.02
1	1	sp|Q96PK6|RBM14_HUMAN	RBM14	69.45
1	1	sp|Q2TB18|ASTE1_HUMAN	ASTE1	77.04
1	1	sp|O75643|U520_HUMAN	SNRNP200	244.35
1	1	sp|Q9Y6X8|ZHX2_HUMAN	ZHX2	92.25
1	1	sp|Q9UJV9|DDX41_HUMAN	DDX41	69.79
1	1	sp|Q9BX10|GTPB2_HUMAN	GTPBP2	65.73
1	1	sp|Q96RS0|TGS1_HUMAN	TGS1	96.56
1	1	sp|P32119|PRDX2_HUMAN	PRDX2	21.88
1	1	sp|Q12789|TF3C1_HUMAN	GTF3C1	238.72
1	1	sp|Q8WWM7|ATX2L_HUMAN	ATXN2L	113.3
1	1	sp|P11940|PABP1_HUMAN	PABPC1	70.63
1	1	sp|P31939|PUR9_HUMAN	ATIC	64.58
1	1	sp|Q96ME7|ZN512_HUMAN	ZNF512	64.64
1	1	sp|Q9BTE3|MCMBP_HUMAN	MCMBP	72.93
1	1	sp|Q15742|NAB2_HUMAN	NAB2	56.56
1	1	sp|Q92618|ZN516_HUMAN	ZNF516	124.21
1	1	sp|Q9NUQ3|TXLNG_HUMAN	TXLNG	60.55
1	1	sp|Q13123|RED_HUMAN	IK	65.56
1	1	sp|P38432|COIL_HUMAN	COIL	62.57
1	1	sp|Q9NTJ5|SAC1_HUMAN	SACM1L	66.92
1	1	tr|G3V0J0|G3V0J0_HUMAN	FMR1	66.74
1	1	tr|B4E107|B4E107_HUMAN	ATE1	47.8
1	1	sp|Q9ULM3|YETS2_HUMAN	YEATS2	150.69
1	1	sp|P55010|IF5_HUMAN	EIF5	49.19
1	1	sp|P35658|NU214_HUMAN	NUP214	213.49
1	1	sp|Q96NY9|MUS81_HUMAN	MUS81	61.14
1	1	tr|A0A0X1KG71|A0A0X1KG71_HUMAN	NELFB	69.99
1	1	sp|Q13492|PICAL_HUMAN	PICALM	70.71
1	1	sp|Q15833|STXB2_HUMAN	STXBP2	66.41
1	1	sp|Q9UIF8|BAZ2B_HUMAN	BAZ2B	240.31
1	1	sp|P34932|HSP74_HUMAN	HSPA4	94.27
1	1	sp|P48444|COPD_HUMAN	ARCN1	57.17
